# Supplementary material for: Fertility correlates with queen size and sperm quality in an ant
Source: PLoS One. 2025 Dec 10;20(12):e0336378. doi: 10.1371/journal.pone.0336378 (PMC12694860; doi:10.1371/journal.pone.0336378)
Supplement: S2 File — (XLSX) [file pone.0336378.s002.xlsx]

## Sheet: Summarized_data
Queen	Sum_Eggs	Sum_Larvae	Sum_Queen_pupae	Sum_Worker_pupae	Sum_Ergatoid_pupae	Sum_Winged_male_pupae	Sum_Queens	Sum_Workers	Sum_Ergatoids	Sum_WingedMales	malepupae	femalepupae	males	females	sexuals	allpupae	sexratio_pupae	sexratio_individuals	casteratio_pupae	casteratio_individuals	Queen_origin_box	Queen_origin_nest	Male_origin_box	Male_origin_nest	old	Daysuntilegglaying	Daysuntilwingsshed	Lifespan_days	Lifespan_weeks	Egglayingperiod[days]	Egglayingperiod[weeks]	Notes	Q_HW	Q_HL	Q_TW	Q_TL	Spine_distance	TL	TW	HW	HL	MDL	MDR	AS	dissection	percentage_live	mean_pixel	mean_µm	sd_pixel
1	216	406	21	263	4	8	9	111	5	5	12	284	10	120	33	296	0.636364	0.473684	0.0739437	0.075	Jap1	JpQueens2	Jap1	V14	11	10	28	88	12.5714	78	11.1429	sacrificed	368.789	469.121	335.303	567.083	161.398	474.143	276.844	360.162	274.005	346.656	340.655	8	glands	0.634615	452.491	11.5313	41.1321
2	137	342	14	106	0	0	4	37	0	0	0	120	0	41	14	120	1	1	0.116667	0.097561	Jap34	TB4	Jap34	TB7	9	14	20	73	10.4286	59	8.42857	sacrificed	379.131	480.777	349.209	587.008	168.56	454.979	251.916	329.045	284.481	345.064	341.101	8	testes	0.703988	515.761	13.1436	48.0392
3	212	502	6	197	1	0	3	91	1	0	1	203	1	94	7	204	0.857143	0.75	0.0295567	0.0319149	Jap1	JpQueens4	Jap1	Jp2011A	10	14	14	95	13.5714	81	11.5714	sacrificed	373.633	472.531	341.698	581.537	163.014	486.633	282.591	369.83	318.041	350.439	343.402		testes	0.771739	421.364	10.738	114.844
4	287	574	47	342	2	2	22	168	3	1	4	389	4	190	51	393	0.921569	0.846154	0.120823	0.115789	Jap1	JpQueens1	Jap1	V2	11	11	21	88	12.5714	77	11	sacrificed	373.633	468.006	332.423	565.937	153.849	468.741	269.198	362.351		329.62	302.186	8	glands	0.808917	449.94	11.4663	31.8312
6	207	444	9	241	3	0	4	116	3	0	3	250	3	120	12	253	0.75	0.571429	0.036	0.0333333	Jap34	TB9	Jap1	VII	13	17	21	95	13.5714	78	11.1429	sacrificed	367.681	450.555	317.821	546.796	144.735	451.44	269.198	348.816	292.409	318.789	325.978	8	glands	0.590361
7	216	356	21	241	1	1	6	114	1	1	2	262	2	120	23	264	0.913043	0.75	0.0801527	0.05	Jap34	TB3	Jap1	JpQueens4	11	11	21	88	12.5714	77	11	sacrificed	364.018	459.74	327.005	556.78	157.973	446.361	256.71	335.247	260.647	325.076	318.887	8	glands	0.489933	452.064	11.5204	59.6356
8	182	322	9	123	2	0	7	37	0	0	2	132	0	44	11	134	0.818182	1	0.0681818	0.159091	Jap41	7	Jap1	V4	11	10	10	91	13	81	11.5714	sacrificed	370.1	445.115	322.564	536.165	144.161	478.971	265.533	331.968	299.032	334.983	321.528	7	testes	0.796013	482.212	12.2887	42.0699
9	152	301	0	55	0	0	0	12	0	0	0	55	0	12	0	55			0	0	Jap41	7	Jap41	5		14	28	91	13	77	11	sacrificed	369.669	464.547	329.691	553.114	146.607	416.945	253.976	316.113	280.664	309.86	295.645	8	testes	0.547368	483.533	12.3224	46.8477
10	270	445	18	291	3	2	12	143	3	1	5	309	4	155	23	314	0.782609	0.75	0.0582524	0.0774194	Jap1	Jp2011A	Jap1	Jp2011A	10	10	31	87	12.4286	77	11	sacrificed	382.794	474.359	347.113	582.867	166.057	460.76	273.951	346.753	286.475	318.781	321.394	8	glands	0.65625	482.347	12.2921	59.4393
12	72	115	6	53	0	0	2	21	0	0	0	59	0	23	6	59	1	1	0.101695	0.0869565	Jap48	14	Jap34	TB1	11	11	15	92	13.1429	81	11.5714	sacrificed	366.301	463.886	327.14	557.367	152.093	467.454	290.253	356.331	295.989	342.811	337.124		glands	0.830508	475.574	12.1195	51.5206
13	248	525	24	326	8	0	12	156	5	0	8	350	5	168	32	358	0.75	0.705882	0.0685714	0.0714286	Jap1	Jp2011C	Jap34	TB6	10	13	16	94	13.4286	81	11.5714	sacrificed	368.214	463.836	328.938	564.972	159.231	464.56	265.325	346.848	290.253	331.675	324.286	8	glands	0.452055	509.94	12.9953	63.1781
14	183	370	16	184	2	0	8	87	0	0	2	200	0	95	18	202	0.888889	1	0.08	0.0842105	Jap1	JpQueens1	Jap1	JpQueens2	10	13	27	94	13.4286	81	11.5714	sacrificed	374.56	469.781	335.485	560.244	153.661	450.271	275.009	365.186		328.254	316.448	8	glands	0.668919	437.762	11.1559	72.0288
17	233	470	76	270	2	0	18	88	2	0	2	346	2	106	78	348	0.974359	0.9	0.219653	0.169811	Jap41	1	Jap34	TB3	6	19	23	100	14.2857	81	11.5714	sacrificed	366.758	454.789	320.644	540.901	143.781	466.613	280.656	365.02		344.821	328.7	7	testes	0.742763	375.363	9.56574	84.3971
18	241	448	10	134	4	0	2	31	1	0	4	144	1	33	14	148	0.714286	0.666667	0.0694444	0.0606061	Jap1	V16	Jap34	TB1	11	10	18	88	12.5714	78	11.1429	sacrificed	363.391	449.657	326.054	550.369	152.066		255.752	327.589	291.494	306.532	302.527	8	testes	0.587591	488.921	12.4596	42.2359
20	345	698	14	477	7	0	6	130	3	0	7	491	3	136	21	498	0.666667	0.666667	0.0285132	0.0441176	Jap41	1	Jap41	16	7	9	9	86	12.2857	77	11	sacrificed	375.548	469.981	339.893	577.307	158.639		276.875	349.993	305.555	330.902	334.677	8	testes	0.896291	492.031	12.5389	60.6884
21	174	371	23	228	6	0	12	98	1	0	6	251	1	110	29	257	0.793103	0.923077	0.0916335	0.109091	Jap48	JpQueens2	Jap41	13	10	12	47	93	13.2857	81	11.5714	sacrificed	370.253	474.532	338.848	569.633	164.836	479.387	289.538	364.044	284.482	352.474	333.011	8	glands	0.765957	488.28	12.4433	42.0925
22	182	286	2	77	1	0	1	16	0	0	1	79	0	17	3	80	0.666667	1	0.0253165	0.0588235	Jap1	QueensJp1	Jap1	V4	13	17	35	95	13.5714	78	11.1429	sacrificed	370.019	459.765	330.667	556.783	145.307	449.333	245.209	339.424	290.228	341.529	333.136	8	testes	0.805205	501.675	12.7847	52.9344
23	59	128	3	26	0	0	0	8	0	0	0	29	0	8	3	29	1		0.103448	0	Jap1	JpQueens1	Jap41	1	15	19	30	100	14.2857	81	11.5714	sacrificed	368.18	459.722	329.675	565.937	147.481	483.759	295.042	351.786	282.591	325.27	319.366	8	testes	0.914489	490.194	12.4921	31.3104
24	272	591	11	273	3	0	4	112	2	0	3	284	2	116	14	287	0.785714	0.666667	0.0387324	0.0344828	Jap1	JpQueens1	Jap41	1	11	16	30	93	13.2857	77	11	sacrificed	375.458	470.697	336.989	571.412	155.517	463.607	269.293	354.405	310.344	350.379	338.501		glands	0.472222	464.305	11.8324	60.8664
25	297	577	19	360	6	2	9	84	4	0	8	379	4	93	27	387	0.703704	0.692308	0.0501319	0.0967742	Jap1	V4	Jap1	V16	6	22	28	102	14.5714	80	11.4286	queen died	376.21	476.411	352.711	576.075	167.467	442.441	264.477	346.753	289.398	314.556	323.071	8	testes	0.449115	426.495	10.8688	47.2359
26	157	306	14	122	1	0	4	39	0	0	1	136	0	43	15	137	0.933333	1	0.102941	0.0930233	Jap41	5	Jap41	QueensJ1	11	16	34	93	13.2857	77	11	sacrificed	356.228	445.089	315.403	537.699	144.761	472.234	279.698	348.689	295.033	341.179	342.419	9	testes	0.557643	408.911	10.4207	72.8236
27	214	428	2	100	0	0	1	40	0	0	0	102	0	41	2	102	1	1	0.0196078	0.0243902	Jap1	V16	Jap1	JpQueens4	12	12	19	93	13.2857	81	11.5714	sacrificed	376.485	475.331	340.782	568.755	163.081	422.542	258.663	340.102	284.481	319.588	312.109	8	glands	0.732283	469.162	11.9561	40.03
28	185	381	10	138	2	0	5	49	3	0	2	148	3	54	12	150	0.833333	0.625	0.0675676	0.0925926	Jap1	JpQueens1	Jap1	JpQueens4	10	12	9	93	13.2857	81	11.5714	sacrificed	373.644	462.545	326.747	556.34	149.04	432.948	270.861	362.128	303.712	329.632	341.736	8	glands	0.748387	520.967	13.2763	49.4734
30	296	572	36	394	6	0	11	177	4	0	6	430	4	188	42	436	0.857143	0.733333	0.0837209	0.0585106	Jap48	12	Jap1	JpQueens2	7	13	19	93	13.2857	80	11.4286	sacrificed	367.226	468.208	343.759	583.938	168.532	451.146	272.03	339.188	289.272	312.554	319.797	8	glands	0.821782	519.033	13.227	39.6234
32	271	576	18	402	3	2	6	99	3	2	5	420	5	105	23	425	0.782609	0.545455	0.0428571	0.0571429	Jap41	16	Jap41	10	11	13	28	93	13.2857	80	11.4286	sacrificed	386.448	480.773	349.836	588.853	163.96	452.141	264.366	346.122	300.198	333.659	322.313	8	testes	0.743289	511.591	13.0374	73.7886
34	183	417	36	193	7	0	13	78	3	0	7	229	3	91	43	236	0.837209	0.8125	0.157205	0.142857	Jap1	Jp2011A	Jap1	Jp2011A	5	13	23	93	13.2857	80	11.4286	sacrificed	367.8	462.564	331.047	560.452	153.846	468.528	272.029	360.156		349.829	333.183		testes	0.589928	476.085	12.1325	37.3487
35	242	464	24	283	5	2	10	106	4	0	7	307	4	116	31	314	0.774194	0.714286	0.0781759	0.0862069	Jap1	Jp2011A	Jap1	V2	10	12	28	93	13.2857	81	11.5714	sacrificed	376.845	467.09	337.913	563.199	156.66	478.985	279.693	345.124	285.599	324.965	316.748	8	testes	0.772167	542.071	13.8141	52.0179
36	308	591	36	344	6	0	9	91	4	0	6	380	4	100	42	386	0.857143	0.692308	0.0947368	0.09	Jap41	6	Jap1	Jp2011A	9	16	26	93	13.2857	77	11	sacrificed	371.835	479.191	339.745	574.249	163.772	442.527	269.155	352.22	295.117	326.761	316.249	7	testes	0.754144	469.98	11.977	54.9942
37	183	341	9	100	2	0	7	10	1	0	2	109	1	17	11	111	0.818182	0.875	0.0825688	0.411765	Jap41	10	Jap41	II	11	23	26	100	14.2857	77	11	sacrificed	365.686	458.186	324.732	549.037	143.644	427.21	255.91	325.737	292.158	305.287	311.006	8	testes	0.629213	522.789	13.3228	42.0256
38	217	466	12	205	5	2	1	76	2	1	7	217	3	77	19	224	0.631579	0.25	0.0552995	0.012987	Jap34	TB5	Jap34	TB1	5	11	21	88	12.5714	77	11	sacrificed	381.023	478.952	351.85	587.443	170.404	425.323	253.83	325.674	277.835	326.955	325.487	9	testes	0.571429	458.236	11.6777	30.8808
40	175	377	14	141	2	0	6	62	2	0	2	155	2	68	16	157	0.875	0.75	0.0903226	0.0882353	Jap1	JpQueens1	Jap1	V4	6	12	26	93	13.2857	81	11.5714	sacrificed	384.644	478.242	345.054	584.64	172.365	413.02	261.605	338.315	270.174	328.053	326.109		testes	0.634652	454.351	11.5787	68.1973
41	300	600	39	277	5	0	21	101	4	0	5	316	4	122	44	321	0.886364	0.84	0.123418	0.172131	Jap1	JpQueens1	Jap1	V16	5	12	9	93	13.2857	81	11.5714	sacrificed	358.622	454.671	325.118	550.442	147.439	471.452	272.988	356.366	306.517	326.23	325.49	8	testes	0.533969	456.419	11.6314	66.309
42	266	563	61	293	2	4	25	112	2	1	6	354	3	137	67	360	0.910448	0.892857	0.172316	0.182482	Jap34	TB8	Jap34	TB6	6	11	29	88	12.5714	77	11	sacrificed	379.625	478.044	347.817	585.613	168.85	471.379	264.382	352.289	262.45	335.178	339.947	9	testes	0.844306	529.293	13.4885	44.7303
43	219	481	16	106	0	0	4	16	0	0	0	122	0	20	16	122	1	1	0.131148	0.2	Jap1	QueensJp1	Jap1	VII	10	13	14	93	13.2857	80	11.4286	sacrificed	375.458	463.393	343	575.383	156.003	464.619	259.605	352.488	295.031	334.499	336.388	7	testes	0.74328	508.974	12.9707	52.2587
44	193	360	8	110	0	0	3	27	0	0	0	118	0	30	8	118	1	1	0.0677966	0.1	Jap1	QueensJp1	Jap1	Jp2011C	5	12	23	93	13.2857	81	11.5714	sacrificed	375.77	460.706	337.323	570.295	154.653	481.832	269.155	344.846	285.445	353.829	344.035	8	testes	0.837174	508.638	12.9621	70.8561
46	186	432	10	176	3	0	4	56	2	0	3	186	2	60	13	189	0.769231	0.666667	0.0537634	0.0666667	Jap1	QueensJp1	Jap1	QueensJp1	11	12	9	93	13.2857	81	11.5714	sacrificed	383.288	480.05	351.233	586.083	169.416	443.493	258.635	345.784	297.904	313.904	319.732	8	testes	0.524615	512.759	13.0671	40.2525
47	275	547	40	370	3	0	16	123	2	0	3	410	2	139	43	413	0.930233	0.888889	0.097561	0.115108	Jap1	Jp2011C	Jap1	VII	5	12	23	93	13.2857	81	11.5714	sacrificed	366.427	465.493	333.338	554.993	155.702	457.915	273.944	360.278	295.981	342.868	333.963	8	testes	0.765766	419.824	10.6988	46.127
48	250	534	17	164	3	0	6	56	1	0	3	181	1	62	20	184	0.85	0.857143	0.0939227	0.0967742	Jap1	Jp2011C	Jap1	Jp2011A	11	13	23	93	13.2857	80	11.4286	sacrificed	368.355	460.398	335.203	566.862	152.64	445.45	261.499	337.196	307.475	316.286	317.822	8	testes	0.581262	516.748	13.1688	47.2511
49	268	560	34	359	9	1	11	109	7	1	10	393	8	120	44	403	0.772727	0.578947	0.086514	0.0916667	Jap1	JpQueens3	Jap1	JpQueens2	6	12	12	93	13.2857	81	11.5714	sacrificed	382.854	481.699	352.683	591.633	163.006	409.019	238.521	322.886	239.493	285.886	293.783		testes	0.710921	463.401	11.8093	54.6033
[truncated: 4 more columns]

## Sheet: counting_raw
number	week	date	worker	eggs	larvae	QP	WP	EP	WMP	r_Q_mon	r_W_mon	r_E_mon	r_WM_mon	r_Q_wed	r_W_wed	r_E_wed	r_WM_wed	r_Q_fri	r_W_fri	r_E_fri	r_WM_fri	status	date_of_death
1	1	2022-10-06	4	1	0	0	0	0	0	0	0	0	0	0	0	0	0	0	0	0	0	0
1	2	2022-10-10	4	2	0	0	0	0	0	0	0	0	0	0	0	0	0	0	0	0	0	0
1	3	2022-10-17	14	6	0	0	0	0	0	0	0	0	0	0	0	0	0	0	0	0	0	0
1	4	2022-10-24	15	8	3	0	0	0	0	0	0	0	0	0	0	0	0	0	0	0	0	0
1	5	2022-10-31	15	9	8	0	0	0	0	0	0	0	0	0	0	0	0	0	0	0	0	0
1	6	2022-11-08	13	11	13	0	2	0	0	0	0	0	0	0	0	0	0	0	0	0	0	0
1	7	2022-11-14	13	12	16	0	7	0	0	0	0	0	0	0	0	0	0	0	0	0	0	0
1	8	2022-11-21	13	26	21	0	12	0	0	0	2	0	0	0	2	0	0	0	1	0	0	0
1	9	2022-11-28	11	26	31	0	13	0	0	0	3	0	0	0	2	0	0	0	1	0	0	0
1	10	2022-12-05	11	36	44	0	20	0	0	0	2	0	0	0	2	0	0	0	2	0	0	0
1	11	2022-12-12	10	40	55	0	26	0	1	0	5	0	0	0	3	0	0	0	3	0	0	0
1	12	2022-12-19	10	25	55	4	31	1	3	0	5	0	0	0	3	0	0	0		2	1	0	2022-12-23
1	13	2022-12-26	13	14	70	5	34	1	2	0	12	0	1					3	8	1	1	sacrificed
1	14	2023-01-03	12	0	60	3	37	1	1	0	4	0	1					0	10	1	0	sacrificed
1	15	2023-01-10	14	0	30	5	38	1	1	1	12	0	0					2	6	1	0	sacrificed
1	16	2023-01-17	12	0	0	4	43	0	0	0	11	0	1					3	12	0	0	sacrificed
2	1	2022-10-07	4	1	0	0	0	0	0	0	0	0	0	0	0	0	0	0	0	0	0	0
2	2	2022-10-10	4	5	0	0	0	0	0	0	0	0	0	0	0	0	0	0	0	0	0	0
2	3	2022-10-17	4	0	0	0	0	0	0	0	0	0	0	0	0	0	0	0	0	0	0	0
2	4	2022-10-24	4	0	0	0	0	0	0	0	0	0	0	0	0	0	0	0	0	0	0	0
2	5	2022-10-31	5	6	0	0	0	0	0	0	0	0	0	0	0	0	0	0	0	0	0	0
2	6	2022-11-08	15	11	8	0	0	0	0	0	0	0	0	0	0	0	0	0	0	0	0	0
2	7	2022-11-14	15	11	16	0	0	0	0	0	0	0	0	0	0	0	0	0	0	0	0	0
2	8	2022-11-21	14	17	19	0	3	0	0	0	0	0	0	0	0	0	0	0	0	0	0	0
2	9	2022-11-28	12	15	28	1	3	0	0	0	0	0	0	0	0	0	0	0	0	0	0	0
2	10	2022-12-05	10	16	29	0	8	0	0	1	3	0	0	0	0	0	0	0	0	0	0	0
2	11	2022-12-12	9	16	38	0	7	0	0	0	2	0	0	0	4	0	0	0	0	0	0	0
2	12	2022-12-19	14	23	26	0	9	0	0	0	0	0	0	0	0	0	0	0		0	0	0	2022-12-23
2	13	2022-12-26	11	16	45	1	14	0	0	0	0	0	0					0	6	0	0	sacrificed
2	14	2023-01-03	11	0	55	2	11	0	0	0	1	0	0					1	0	0	0	sacrificed
2	15	2023-01-10	11	0	43	2	17	0	0	0	0	0	0					2	2	0	0	sacrificed
2	16	2023-01-17	14	0	35	1	18	0	0	0	4	0	0					0	5	0	0	sacrificed
2	17	2023-01-24	14	0	0	7	16	0	0	0	3	0	0					0	7	0	0	sacrificed
3	1	2022-10-10	4	5	0	0	0	0	0	0	0	0	0	0	0	0	0	0	0	0	0	0
3	2	2022-10-17	12	6	2	0	0	0	0	0	0	0	0	0	0	0	0	0	0	0	0	0
3	3	2022-10-24	14	9	10	0	0	0	0	0	0	0	0	0	0	0	0	0	0	0	0	0
3	4	2022-10-31	15	13	15	0	0	0	0	0	0	0	0	0	0	0	0	0	0	0	0	0
3	5	2022-11-08	15	24	22	0	5	0	0	0	0	0	0	0	0	0	0	0	0	0	0	0
3	6	2022-11-14	18	13	23	0	7	0	0	0	2	0	0	0	1	0	0	0	1	0	0	0
3	7	2022-11-21	16	14	40	0	7	0	0	0	0	0	0	0	2	0	0	0	2	0	0	0
3	8	2022-11-28	15	23	36	0	8	0	0	0	3	0	0	0	0	0	0	0	0	0	0	0
3	9	2022-12-05	14	21	38	0	12	0	0	0	0	0	0	0	2	0	0	0	3	0	0	0
3	10	2022-12-12	14	26	37	1	13	0	0	0	4	0	0	0	2	0	0	0	0	0	0	0
3	11	2022-12-19	13	16	34	2	12	0	0	0	4	0	0	0	3	0	0	1		0	0	0
3	12	2022-12-26	14	42	59	1	17	0	0	1	5	0	0					0	2	0	0	0	2022-12-30
3	13	2023-01-03	13	0	64	0	21	1	0	0	7	0	0					0	5	0	0	sacrificed
3	14	2023-01-10	11	0	60	1	21	0	0	0	5	1	0					0	5	0	0	sacrificed
3	15	2023-01-17	12	0	47	1	19	0	0	0	8	0	0					1	6	0	0	sacrificed
3	16	2023-01-24	11	0	15	0	29	0	0	0	3	0	0					0	4	0	0	sacrificed
3	17	2023-01-31	9	0	0	0	26	0	0	0	7	0	0					0	5	0	0	sacrificed
4	1	2022-10-07	4	1	0	0	0	0	0	0	0	0	0	0	0	0	0	0	0	0	0	0
4	2	2022-10-10	4	1	0	0	0	0	0	0	0	0	0	0	0	0	0	0	0	0	0	0
4	3	2022-10-17	15	5	0	0	0	0	0	0	0	0	0	0	0	0	0	0	0	0	0	0
4	4	2022-10-24	15	12	5	0	0	0	0	0	0	0	0	0	0	0	0	0	0	0	0	0
4	5	2022-10-31	15	11	14	0	0	0	0	0	0	0	0	0	0	0	0	0	0	0	0	0
4	6	2022-11-08	15	12	18	0	5	0	0	0	0	0	0	0	0	0	0	0	1	0	0	0
4	7	2022-11-14	15	20	19	0	11	0	0	0	1	0	0	0	0	0	0	0	0	0	0	0
4	8	2022-11-21	14	29	35	0	15	0	0	0	3	0	0	0	1	0	0	0	4	0	0	0
4	9	2022-11-28	13	43	51	0	16	0	0	0	2	0	0	0	2	0	0	0	1	0	0	0
4	10	2022-12-05	12	45	59	0	24	0	0	0	4	0	0	0	5	0	0	0	2	0	0	0
4	11	2022-12-12	11	51	78	3	30	0	1	0	5	0	0	0	5	0	0	0	2	0	0	0
4	12	2022-12-19	11	30	71	9	28	1	0	0	6	0	0	0	2	0	0	3		1	0	0	2022-12-23
4	13	2022-12-26	15	27	94	9	39	1	1	1	23	0	0					2	5	1	1	sacrificed
4	14	2023-01-03	14	0	77	6	39	0	0	3	11	0	0					1	9	0	0	sacrificed
4	15	2023-01-10	15	0	41	8	48	0	0	2	12	1	0					2	8	0	0	sacrificed
4	16	2023-01-17	14	0	12	6	57	0	0	2	8	0	0					4	20	0	0	sacrificed
4	17	2023-01-24	15	0	0	6	30	0	0	0	11	0	0					2	15	0	0	sacrificed
6	1	2022-10-13	4	1	0	0	0	0	0	0	0	0	0	0	0	0	0	0	0	0	0	0
6	2	2022-10-17	15	5	0	0	0	0	0	0	0	0	0	0	0	0	0	0	0	0	0	0
6	3	2022-10-24	14	7	6	0	0	0	0	0	0	0	0	0	0	0	0	0	0	0	0	0
6	4	2022-10-31	15	9	11	0	0	0	0	0	0	0	0	0	0	0	0	0	0	0	0	0
6	5	2022-11-08	14	11	17	0	2	0	0	0	0	0	0	0	0	0	0	0	0	0	0	0
6	6	2022-11-14	14	7	14	0	9	0	0	0	0	0	0	0	0	0	0	0	1	0	0	0
6	7	2022-11-21	14	17	18	0	13	0	0	0	1	0	0	0	4	0	0	0	1	0	0	0
6	8	2022-11-28	15	19	24	0	11	0	0	0	2	0	0	0	3	0	0	0	1	0	0	0
6	9	2022-12-05	14	29	33	0	12	0	0	0	2	0	0	0	1	0	0	0	2	0	0	0
6	10	2022-12-12	13	28	41	0	15	0	0	0	3	0	0	0	4	0	0	0	1	0	0	0
6	11	2022-12-19	11	30	32	0	13	0	0	0	4	0	0	0	0	0	0	0		0	0	0
6	12	2022-12-26	19	28	53	0	20	0	0	0	0	0	0					0	5	0	0	0	2022-12-30
6	13	2023-01-03	13	16	64	1	21	2	0	0	6	0	0					0	6	1	0	sacrificed
6	14	2023-01-10	13	0	74	1	31	0	0	0	3	0	0					1	7	0	0	sacrificed
6	15	2023-01-17	8	0	40	3	32	0	0	0	8	0	0					0	8	0	0	sacrificed
6	16	2023-01-24	11	0	15	2	35	1	0	1	7	1	0					1	6	1	0	sacrificed
6	17	2023-01-31	9	0	2	1	22	0	0	1	14	0	0					0	10	0	0	sacrificed
6	18	2023-02-07	7	0	0	1	5	0	0	0	6	0	0									sacrificed
7	1	2022-10-07	4	1	0	0	0	0	0	0	0	0	0	0	0	0	0	0	0	0	0	0
7	2	2022-10-10	4	3	0	0	0	0	0	0	0	0	0	0	0	0	0	0	0	0	0	0
7	3	2022-10-17	13	5	0	0	0	0	0	0	0	0	0	0	0	0	0	0	0	0	0	0
7	4	2022-10-24	15	10	4	0	0	0	0	0	0	0	0	0	0	0	0	0	0	0	0	0
7	5	2022-10-31	15	8	12	0	0	0	0	0	0	0	0	0	0	0	0	0	0	0	0	0
7	6	2022-11-08	15	20	14	0	5	0	0	0	0	0	0	0	0	0	0	0	0	0	0	0
7	7	2022-11-14	15	15	17	0	10	0	0	0	1	0	0	0	0	0	0	0	1	0	0	0
7	8	2022-11-21	14	24	26	0	11	0	0	0	3	0	0	0	3	0	0	0	1	0	0	0
7	9	2022-11-28	15	28	35	0	15	0	0	0	2	0	0	0	2	0	0	0	1	0	0	0
7	10	2022-12-05	15	33	48	0	21	0	0	0	4	0	0	0	3	0	0	0	3	0	0	0
7	11	2022-12-12	12	30	44	2	23	0	0	0	3	0	0	0	4	0	0	0	3	0	0	0
7	12	2022-12-19	12	14	38	5	17	0	0	0	4	0	0	0	1	0	0	0		0	0	0	2022-12-23
7	13	2022-12-26	13	25	48	9	26	0	1	2	12	0	0					1	7	0	1	sacrificed
7	14	2023-01-03	12	0	38	2	35	1	0	2	4	0	0					0	8	0	0	sacrificed
7	15	2023-01-10	12	0	27	0	28	0	0	1	9	1	0					0	5	0	0	sacrificed
7	16	2023-01-17	15	0	5	0	31	0	0	0	9	0	0					0	5	0	0	sacrificed
7	17	2023-01-24	14	0	0	3	19	0	0	0	8	0	0					0	8	0	0	sacrificed
8	1	2022-10-24	11	2	0	0	0	0	0	0	0	0	0	0	0	0	0	0	0	0	0	0
8	2	2022-10-31	10	11	0	0	0	0	0	0	0	0	0	0	0	0	0	0	0	0	0	0
8	3	2022-11-08	14	7	9	0	0	0	0	0	0	0	0	0	0	0	0	0	0	0	0	0
8	4	2022-11-14	14	6	15	0	0	0	0	0	0	0	0	0	0	0	0	0	0	0	0	0
8	5	2022-11-21	14	12	17	0	2	0	0	0	0	0	0	0	0	0	0	0	0	0	0	0
8	6	2022-11-28	13	19	22	0	4	0	0	0	0	0	0	0	0	0	0	0	0	0	0	0
8	7	2022-12-05	13	12	18	0	5	0	0	0	1	0	0	0	1	0	0	0	1	0	0	0
8	8	2022-12-12	13	13	18	0	4	0	0	0	1	0	0	0	1	0	0	0	0	0	0	0
8	9	2022-12-19	12	11	15	0	3	0	0	0	0	0	0	0	0	0	0	0		0	0	0
8	10	2022-12-26	16	23	32	0	3	0	0	0	0	0	0					0	3	0	0	0
8	11	2023-01-03	13	21	33	1	10	0	0	0	1	0	0					1	0	0	0	0
8	12	2023-01-10	11	24	31	0	19	0	0	0	2	0	0					0	4	0	0	0	2023-01-13
8	13	2023-01-17	13	21	41	1	18	0	0	0	4	0	0					3	0	0	0	sacrificed
8	14	2023-01-24	14	0	41	1	18	0	0	0	3	0	0					1	4	0	0	sacrificed
8	15	2023-01-31	11	0	26	1	17	0	0	0	5	0	0					0	2	0	0	sacrificed
8	16	2023-02-07	8	0	3	2	14	2	0	0	4	0	0									sacrificed
8	17	2023-02-14	15	0	1	1	6	0	0	0	0	0	0	0	0	0	0	0	0	0	0	sacrificed
8	18	2023-02-20	19	0	0	2	0	0	0	2	0	0	0	0	0	0	0	0	0	0	0	sacrificed
9	1	2022-10-28	4	1	0	0	0	0	0	0	0	0	0	0	0	0	0	0	0	0	0	0
9	2	2022-10-31	4	1	0	0	0	0	0	0	0	0	0	0	0	0	0	0	0	0	0	0
9	3	2022-11-08	13	5	2	0	0	0	0	0	0	0	0	0	0	0	0	0	0	0	0	0
9	4	2022-11-14	15	8	6	0	0	0	0	0	0	0	0	0	0	0	0	0	0	0	0	0
9	5	2022-11-21	12	9	12	0	1	0	0	0	0	0	0	0	0	0	0	0	0	0	0	0
9	6	2022-11-28	12	12	22	0	1	0	0	0	0	0	0	0	0	0	0	0	0	0	0	0
9	7	2022-12-05	12	16	19	0	0	0	0	0	1	0	0	0	0	0	0	0	0	0	0	0
9	8	2022-12-12	11	16	22	0	1	0	0	0	0	0	0	0	0	0	0	0	0	0	0	0
9	9	2022-12-19	11	17	25	0	2	0	0	0	0	0	0	0	0	0	0	0		0	0	0
9	10	2022-12-26	11	16	24	0	2	0	0	0	0	0	0					0	0	0	0	0
9	11	2023-01-03	11	14	35	0	1	0	0	0	0	0	0					0	0	0	0	0
9	12	2023-01-10	11	25	36	0	5	0	0	0	0	0	0					0	0	0	0	0	2023-01-13
9	13	2023-01-17	10	12	33	0	12	0	0	0	1	0	0					0	2	0	0	sacrificed
9	14	2023-01-24	10	0	34	0	12	0	0	0	2	0	0					0	2	0	0	sacrificed
9	15	2023-01-31	10	0	18	0	7	0	0	0	3	0	0					0	0	0	0	sacrificed
9	16	2023-02-07	10	0	7	0	6	0	0	0	1	0	0									sacrificed
9	17	2023-02-14	10	0	3	0	3	0	0	0	0	0	0	0	0	0	0	0	0	0	0	sacrificed
9	18	2023-02-20	10	0	3	0	2	0	0	0	0	0	0	0	0	0	0	0	0	0	0	sacrificed
9	19	2023-02-28	9	0	0	0	0	0	0	0	0	0	0	0	0	0	0	0	0	0	0	sacrificed
10	1	2022-10-07	4	1	0	0	0	0	0	0	0	0	0	0	0	0	0	0	0	0	0	0
10	2	2022-10-10	4	3	0	0	0	0	0	0	0	0	0	0	0	0	0	0	0	0	0	0
10	3	2022-10-17	15	4	2	0	0	0	0	0	0	0	0	0	0	0	0	0	0	0	0	0
10	4	2022-10-24	14	7	6	0	0	0	0	0	0	0	0	0	0	0	0	0	0	0	0	0
10	5	2022-10-31	14	10	11	0	0	0	0	0	0	0	0	0	0	0	0	0	0	0	0	0
10	6	2022-11-08	13	15	17	0	6	0	0	0	0	0	0	0	0	0	0	0	0	0	0	0
10	7	2022-11-14	13	12	22	0	8	0	0	0	1	0	0	0	0	0	0	0	2	0	0	0
10	8	2022-11-21	12	31	28	0	13	0	0	0	3	0	0	0	1	0	0	0	2	0	0	0
10	9	2022-11-28	12	38	42	0	16	0	0	0	2	0	0	0	0	0	0	0	4	0	0	0
10	10	2022-12-05	11	40	55	0	22	1	0	0	3	0	0	0	3	1	0	0	4	0	0	0
10	11	2022-12-12	10	50	53	1	22	0	1	0	5	0	0	0	5	0	0	0	3	0	0	0
10	12	2022-12-19	12	28	56	5	32	2	1	0	4	0	0	0	2	0	0	1		0	1	0	2022-12-23
10	13	2022-12-26	15	31	79	5	31	0	0	2	13	1	0					0	7	1	0	sacrificed
10	14	2023-01-03	13	0	53	6	36	0	0	3	10	0	0					3	4	0	0	sacrificed
10	15	2023-01-10	14	0	20	1	57	0	0	2	9	0	0					1	7	0	0	sacrificed
10	16	2023-01-17	15	0	1	0	35	0	0	0	20	0	0					0	15	0	0	sacrificed
10	17	2023-01-24	13	0	0	0	13	0	0	0	8	0	0					0	6	0	0	sacrificed
12	1	2022-10-10	4	2	0	0	0	0	0	0	0	0	0	0	0	0	0	0	0	0	0	0
12	2	2022-10-17	13	7	2	0	0	0	0	0	0	0	0	0	0	0	0	0	0	0	0	0
12	3	2022-10-24	14	8	6	0	0	0	0	0	0	0	0	0	0	0	0	0	0	0	0	0
12	4	2022-10-31	15	13	5	0	0	0	0	0	0	0	0	0	0	0	0	0	0	0	0	0
12	5	2022-11-08	15	6	15	0	4	0	0	0	0	0	0	0	0	0	0	0	0	0	0	0
12	6	2022-11-14	14	5	13	0	7	0	0	0	1	0	0	0	0	0	0	0	0	0	0	0
12	7	2022-11-21	13	12	9	0	8	0	0	0	1	0	0	0	3	0	0	0	0	0	0	0
12	8	2022-11-28	11	8	12	0	9	0	0	0	1	0	0	0	0	0	0	0	1	0	0	0
12	9	2022-12-05	11	6	11	0	6	0	0	0	1	0	0	0	2	0	0	0	1	0	0	0
12	10	2022-12-12	11	3	13	0	4	0	0	0	1	0	0	0	0	0	0	0	0	0	0	0
12	11	2022-12-19	10	0	10	1	5	0	0	0	2	0	0	0	1	0	0	0		0	0	0
12	12	2022-12-26	11	1	6	2	3	0	0	0	0	0	0					0	3	0	0	0	2022-12-30
12	13	2023-01-03	11	1	5	2	2	0	0	1	1	0	0					0	0	0	0	sacrificed
12	14	2023-01-10	10	0	5	1	2	0	0	0	0	0	0					1	1	0	0	sacrificed
12	15	2023-01-17	9	0	2	0	0	0	0	0	1	0	0					0	0	0	0	sacrificed
12	16	2023-01-24	9	0	1	0	1	0	0	0	0	0	0					0	0	0	0	sacrificed
12	17	2023-01-31	7	0	0	0	2	0	0	0	0	0	0					0	0	0	0	sacrificed
13	1	2022-10-10	4	1	0	0	0	0	0	0	0	0	0	0	0	0	0	0	0	0	0	0
13	2	2022-10-17	15	7	0	0	0	0	0	0	0	0	0	0	0	0	0	0	0	0	0	0
13	3	2022-10-24	15	12	4	0	0	0	0	0	0	0	0	0	0	0	0	0	0	0	0	0
13	4	2022-10-31	14	11	14	0	0	0	0	0	0	0	0	0	0	0	0	0	0	0	0	0
13	5	2022-11-08	14	14	19	0	4	0	0	0	0	0	0	0	0	0	0	0	0	0	0	0
13	6	2022-11-14	13	8	17	0	11	0	0	0	0	0	0	0	0	0	0	0	2	0	0	0
13	7	2022-11-21	13	19	31	0	14	0	0	0	2	0	0	0	4	0	0	0	1	0	0	0
13	8	2022-11-28	11	31	42	0	13	0	0	0	3	0	0	0	2	0	0	0	2	0	0	0
13	9	2022-12-05	10	37	49	0	22	0	0	0	3	0	0	0	2	0	0	0	3	0	0	0
13	10	2022-12-12	9	36	57	3	26	1	0	0	5	0	0	0	6	1	0	0	3	0	0	0
13	11	2022-12-19	10	23	46	4	27	0	0	0	4	0	0	0	1	0	0	3		0	0	0
13	12	2022-12-26	15	34	64	4	23	1	0	1	11	0	0					1	10	0	0	0	2022-12-30
13	13	2023-01-03	12	15	85	3	40	0	0	0	4	1	0					3	9	0	0	sacrificed
13	14	2023-01-10	11	0	55	1	46	4	0	0	13	1	0					0	10	1	0	sacrificed
13	15	2023-01-17	12	0	31	4	39	2	0	0	10	0	0					1	10	0	0	sacrificed
13	16	2023-01-24	10	0	11	3	33	0	0	1	11	1	0					0	6	0	0	sacrificed
13	17	2023-01-31	12	0	0	2	28	0	0	2	7	0	0					0	12	0	0	sacrificed
14	1	2022-10-10	4	2	0	0	0	0	0	0	0	0	0	0	0	0	0	0	0	0	0	0
14	2	2022-10-17	15	3	2	0	0	0	0	0	0	0	0	0	0	0	0	0	0	0	0	0
14	3	2022-10-24	14	9	4	0	0	0	0	0	0	0	0	0	0	0	0	0	0	0	0	0
14	4	2022-10-31	14	11	12	0	0	0	0	0	0	0	0	0	0	0	0	0	0	0	0	0
14	5	2022-11-08	15	12	16	0	3	0	0	0	0	0	0	0	0	0	0	0	0	0	0	0
14	6	2022-11-14	14	11	18	0	8	0	0	0	0	0	0	0	2	0	0	0	0	0	0	0
14	7	2022-11-21	13	15	26	0	9	0	0	0	0	0	0	0	2	0	0	0	1	0	0	0
14	8	2022-11-28	13	21	34	0	10	0	0	0	0	0	0	0	3	0	0	0	1	0	0	0
14	9	2022-12-05	12	18	29	0	11	0	0	0	2	0	0	0	3	0	0	0	2	0	0	0
14	10	2022-12-12	12	19	25	1	9	1	0	0	3	0	0	0	3	0	0	0	0	0	0	0
14	11	2022-12-19	10	16	33	4	9	1	0	0	1	0	0	0	1	0	0	1		0	0	0
14	12	2022-12-26	13	34	53	2	9	0	0	0	4	0	0					3	3	0	0	0	2022-12-30
14	13	2023-01-03	11	12	51	3	14	0	0	0	3	0	0					0	1	0	0	sacrificed
14	14	2023-01-10	12	0	42	4	25	0	0	0	2	0	0					0	4	0	0	sacrificed
14	15	2023-01-17	10	0	20	2	34	0	0	2	6	0	0					2	7	0	0	sacrificed
14	16	2023-01-24	13	0	5	0	28	0	0	0	9	0	0					0	10	0	0	sacrificed
14	17	2023-01-31	12	0	0	0	15	0	0	0	6	0	0					0	8	0	0	sacrificed
17	1	2022-10-24	5	1	0	0	0	0	0	0	0	0	0	0	0	0	0	0	0	0	0	0
17	2	2022-10-31	4	0	0	0	0	0	0	0	0	0	0	0	0	0	0	0	0	0	0	0
17	3	2022-11-08	15	4	1	0	0	0	0	0	0	0	0	0	0	0	0	0	0	0	0	0
17	4	2022-11-14	15	9	3	0	0	0	0	0	0	0	0	0	0	0	0	0	0	0	0	0
17	5	2022-11-21	15	7	12	0	0	0	0	0	0	0	0	0	0	0	0	0	0	0	0	0
17	6	2022-11-28	13	12	18	1	1	0	0	0	0	0	0	0	0	0	0	0	0	0	0	0
17	7	2022-12-05	14	16	19	1	7	0	0	0	0	0	0	0	0	0	0	0	0	0	0	0
17	8	2022-12-12	14	19	22	0	13	0	0	1	2	0	0	0	1	0	0	0	1	0	0	0
17	9	2022-12-19	12	20	26	12	0	0	0	0	4	0	0	0	1	0	0	0		0	0	0
17	10	2022-12-26	17	38	48	0	18	0	0	0	0	0	0					0	0	0	0	0
17	11	2023-01-03	15	38	60	3	22	1	0	0	5	0	0					0	3	1	0	0
17	12	2023-01-10	15	49	71	6	30	0	0	0	6	0	0					2	5	0	0	0	2023-01-13
17	13	2023-01-17	11	20	68	6	41	1	0	1	4	0	0					1	6	1	0	sacrificed
17	14	2023-01-24	15	0	72	10	39	0	0	3	10	0	0					0	11	0	0	sacrificed
17	15	2023-01-31	12	0	44	13	39	0	0	3	8	0	0					4	8	0	0	sacrificed
17	16	2023-02-07	8	0	6	16	42	0	0	3	13	0	0									sacrificed
17	17	2023-02-14	30	0	0	8	18	0	0	0	0	0	0	0	0	0	0	0	0	0	0	sacrificed
18	1	2022-10-28	6	1	0	0	0	0	0	0	0	0	0	0	0	0	0	0	0	0	0	0
18	2	2022-10-31	6	4	0	0	0	0	0	0	0	0	0	0	0	0	0	0	0	0	0	0
18	3	2022-11-08	15	7	7	0	0	0	0	0	0	0	0	0	0	0	0	0	0	0	0	0
18	4	2022-11-14	14	9	12	0	0	0	0	0	0	0	0	0	0	0	0	0	0	0	0	0
18	5	2022-11-21	14	16	17	0	0	0	0	0	0	0	0	0	0	0	0	0	0	0	0	0
18	6	2022-11-28	14	16	18	0	5	0	0	0	0	0	0	0	0	0	0	0	0	0	0	0
18	7	2022-12-05	14	24	26	0	9	0	0	0	0	0	0	0	1	0	0	0	1	0	0	0
18	8	2022-12-12	12	21	25	0	8	0	0	0	0	0	0	0	2	0	0	0	2	0	0	0
18	9	2022-12-19	13	23	30	0	10	0	0	0	1	0	0	0	1	0	0	0		0	0	0
18	10	2022-12-26	11	32	44	0	9	0	0	0	3	0	0					0	4	0	0	0
18	11	2023-01-03	11	32	49	1	11	1	0	0	0	0	0					0	0	0	0	0
18	12	2023-01-10	12	34	62	1	13	0	0	0	1	0	0					1	2	0	0	0	2023-01-13
18	13	2023-01-17	12	22	65	2	15	0	0	0	2	0	0					0	3	0	0	sacrificed
18	14	2023-01-24	10	0	54	1	14	1	0	0	3	0	0					0	1	1	0	sacrificed
18	15	2023-01-31	10	0	30	2	18	0	0	1	2	0	0					0	0	0	0	sacrificed
18	16	2023-02-07	8	0	9	2	17	2	0	0	2	0	0									sacrificed
18	17	2023-02-14	17	0	0	1	5	0	0	0	0	0	0	0	0	0	0	0	0	0	0	sacrificed
20	1	2022-11-04	4	1	0	0	0	0	0	0	0	0	0	0	0	0	0	0	0	0	0	0
20	2	2022-11-08	7	6	0	0	0	0	0	0	0	0	0	0	0	0	0	0	0	0	0	0
20	3	2022-11-14	16	9	6	0	0	0	0	0	0	0	0	0	0	0	0	0	0	0	0	0
20	4	2022-11-21	15	11	16	0	0	0	0	0	0	0	0	0	0	0	0	0	0	0	0	0
20	5	2022-11-28	14	15	21	0	3	0	0	0	0	0	0	0	0	0	0	0	0	0	0	0
20	6	2022-12-05	13	27	29	0	12	0	0	0	0	0	0	0	1	0	0	0	0	0	0	0
20	7	2022-12-12	10	24	32	1	14	0	0	0	4	0	0	0	3	0	0	0	3	0	0	0
20	8	2022-12-19	11	10	37	1	17	0	0	0	3	0	0	0	0	0	0	1		0	0	0
20	9	2022-12-26	11	41	53	0	27	0	0	0	10	0	0					0	5	0	0	0
20	10	2023-01-03	11	65	57	0	28	2	0	0	5	0	0					0	6	1	0	0
20	11	2023-01-10	11	58	73	1	32	3	0	0	8	0	0					0	5	0	0	0
20	12	2023-01-17	13	54	94	1	43	0	0	0	5	0	0					0	13	0	0	0	2023-01-17
20	13	2023-01-24	11	24	93	4	44	2	0	1	10	0	0					0	8	2	0	sacrificed
20	14	2023-01-31	9	0	93	5	55	0	0	0	15	0	0					0	12	0	0	sacrificed
20	15	2023-02-07	9	0	64	1	60	0	0	4	14	0	0									sacrificed
20	16	2023-02-14	37	0	28	0	51	0	0	0	0	0	0	0	0	0	0	0	0	0	0	sacrificed
20	17	2023-02-20	58	0	2	0	61	0	0	0	0	0	0	0	0	0	0	0	0	0	0	sacrificed
20	18	2023-02-28	35	0	0	0	30	0	0	0	0	0	0	0	0	0	0	0	0	0	0	sacrificed
21	1	2022-10-10	4	2	0	0	0	0	0	0	0	0	0	0	0	0	0	0	0	0	0	0
21	2	2022-10-17	14	2	2	0	0	0	0	0	0	0	0	0	0	0	0	0	0	0	0	0
21	3	2022-10-24	12	4	0	0	0	0	0	0	0	0	0	0	0	0	0	0	0	0	0	0
21	4	2022-10-31	15	4	3	0	0	0	0	0	0	0	0	0	0	0	0	0	0	0	0	0
21	5	2022-11-08	15	3	5	0	0	0	0	0	0	0	0	0	0	0	0	0	0	0	0	0
21	6	2022-11-14	15	4	6	0	1	0	0	0	0	0	0	0	0	0	0	0	0	0	0	0
21	7	2022-11-21	15	15	8	0	2	0	0	0	0	0	0	0	0	0	0	0	0	0	0	0
21	8	2022-11-28	15	18	22	0	4	0	0	0	1	0	0	0	0	0	0	0	0	0	0	0
21	9	2022-12-05	15	18	25	0	6	0	0	0	2	0	0	0	0	0	0	0	1	0	0	0
21	10	2022-12-12	14	29	37	0	10	2	0	0	0	0	0	0	1	0	0	0	0	0	0	0
21	11	2022-12-19	15	19	36	0	14	1	0	0	2	1	0	0	1	0	0	0		0	0	0
21	12	2022-12-26	15	40	53	5	20	0	0	0	9	0	0					0	1	0	0	0	2022-12-30
21	13	2023-01-03	12	16	58	8	25	3	0	0	4	0	0					2	4	0	0	sacrificed
21	14	2023-01-10	12	0	65	2	31	0	0	3	7	0	0					2	6	0	0	sacrificed
21	15	2023-01-17	12	0	43	0	39	0	0	1	7	0	0					0	5	0	0	sacrificed
21	16	2023-01-24	13	0	8	4	47	0	0	0	11	0	0					0	14	0	0	sacrificed
21	17	2023-01-31	13	0	0	4	29	0	0	0	11	0	0					4	11	0	0	sacrificed
22	1	2022-11-04	4	1	0	0	0	0	0	0	0	0	0	0	0	0	0	0	0	0	0	0
22	2	2022-11-08	4	2	0	0	0	0	0	0	0	0	0	0	0	0	0	0	0	0	0	0
22	3	2022-11-14	14	1	2	0	0	0	0	0	0	0	0	0	0	0	0	0	0	0	0	0
22	4	2022-11-21	14	11	3	0	0	0	0	0	0	0	0	0	0	0	0	0	0	0	0	0
22	5	2022-11-28	13	16	12	0	0	0	0	0	0	0	0	0	0	0	0	0	0	0	0	0
22	6	2022-12-05	13	19	19	0	1	0	0	0	0	0	0	0	0	0	0	0	0	0	0	0
22	7	2022-12-12	12	11	23	0	2	0	0	0	1	0	0	0	0	0	0	0	0	0	0	0
22	8	2022-12-19	13	8	23	0	5	0	0	0	0	0	0	0	0	0	0	0		0	0	0
22	9	2022-12-26	14	18	29	0	3	0	0	0	0	0	0					0	4	0	0	0
22	10	2023-01-03	10	26	28	0	3	0	0	0	1	0	0					0	0	0	0	0
22	11	2023-01-10	11	26	31	0	4	0	0	0	0	0	0					0	0	0	0	0
22	12	2023-01-17	11	23	30	0	5	0	0	0	1	0	0					0	0	0	0	0	2023-01-17
22	13	2023-01-24	11	20	37	1	8	1	0	0	2	0	0					0	2	0	0	sacrificed
22	14	2023-01-31	10	0	27	1	11	0	0	0	4	0	0					0	0	0	0	sacrificed
22	15	2023-02-07	8	0	16	0	11	0	0	1	1	0	0									sacrificed
22	16	2023-02-14	13	0	5	0	13	0	0	0	0	0	0	0	0	0	0	0	0	0	0	sacrificed
22	17	2023-02-20	14	0	1	0	9	0	0	0	0	0	0	0	0	0	0	0	0	0	0	sacrificed
22	18	2023-02-28	17	0	0	0	2	0	0	0	0	0	0	0	0	0	0	0	0	0	0	sacrificed
23	1	2022-10-17	3	1	0	0	0	0	0	0	0	0	0	0	0	0	0	0	0	0	0	0
23	2	2022-10-24	3	5	0	0	0	0	0	0	0	0	0	0	0	0	0	0	0	0	0	0
23	3	2022-10-31	15	4	6	0	0	0	0	0	0	0	0	0	0	0	0	0	0	0	0	0
23	4	2022-11-08	15	11	7	0	0	0	0	0	0	0	0	0	0	0	0	0	0	0	0	0
23	5	2022-11-14	15	5	13	0	0	0	0	0	0	0	0	0	0	0	0	0	0	0	0	0
23	6	2022-11-21	14	5	22	0	1	0	0	0	0	0	0	0	0	0	0	0	0	0	0	0
23	7	2022-11-28	13	4	12	0	1	0	0	0	0	0	0	0	1	0	0	0	0	0	0	0
23	8	2022-12-05	13	4	7	0	0	0	0	0	0	0	0	0	0	0	0	0	0	0	0	0
23	9	2022-12-12	12	3	8	0	0	0	0	0	0	0	0	0	0	0	0	0	0	0	0	0
23	10	2022-12-19	12	4	8	0	2	0	0	0	0	0	0	0	0	0	0	0		0	0	0
23	11	2022-12-26	11	6	8	0	3	0	0	0	0	0	0					0	0	0	0	0
23	12	2023-01-03	11	4	8	0	2	0	0	0	0	0	0					0	0	0	0	0	2023-01-06
23	13	2023-01-10	11	3	10	0	1	0	0	0	3	0	0					0	0	0	0	sacrificed
23	14	2023-01-17	11	0	9	0	3	0	0	0	0	0	0					0	0	0	0	sacrificed
23	15	2023-01-24	11	0	7	1	4	0	0	0	0	0	0					0	1	0	0	sacrificed
23	16	2023-01-31	10	0	3	1	4	0	0	0	1	0	0					0	1	0	0	sacrificed
23	17	2023-02-07	8	0	0	1	5	0	0	0	1	0	0									sacrificed
24	1	2022-10-14	4	1	0	0	0	0	0	0	0	0	0	0	0	0	0	0	0	0	0	0
24	2	2022-10-17	4	3	0	0	0	0	0	0	0	0	0	0	0	0	0	0	0	0	0	0
24	3	2022-10-24	14	9	0	0	0	0	0	0	0	0	0	0	0	0	0	0	0	0	0	0
24	4	2022-10-31	15	10	9	0	0	0	0	0	0	0	0	0	0	0	0	0	0	0	0	0
24	5	2022-11-08	15	15	19	0	0	0	0	0	0	0	0	0	0	0	0	0	0	0	0	0
24	6	2022-11-14	15	11	19	0	6	0	0	0	0	0	0	0	0	0	0	0	0	0	0	0
24	7	2022-11-21	16	31	21	0	13	0	0	0	1	0	0	0	0	0	0	0	3	0	0	0
24	8	2022-11-28	13	38	46	0	13	0	0	0	4	0	0	0	2	0	0	0	2	0	0	0
24	9	2022-12-05	14	37	56	0	20	0	0	0	3	0	0	0	1	0	0	0	1	0	0	0
24	10	2022-12-12	12	41	64	0	29	0	0	0	6	0	0	0	5	0	0	0	1	0	0	0
24	11	2022-12-19	11	20	56	1	45	0	0	0	6	0	0	0	2	0	0	0		0	0	0
24	12	2022-12-26	14	38	88	3	27	1	0	0	17	0	0					0	10	1	0	0	2022-12-30
24	13	2023-01-03	14	18	86	3	32	0	0	1	6	0	0					2	6	0	0	sacrificed
24	14	2023-01-10	12	0	66	2	32	0	0	0	6	0	0					0	10	0	0	sacrificed
24	15	2023-01-17	11	0	43	1	8	0	0	1	7	0	0					0	0	0	0	sacrificed
24	16	2023-01-24	11	0	18	0	22	2	0	0	1	0	0					0	3	1	0	sacrificed
24	17	2023-01-31	10	0	0	1	26	0	0	0	4	0	0					0	5	0	0	sacrificed
25	1	2022-11-08	3	2	0	0	0	0	0	0	0	0	0	0	0	0	0	0	0	0	0	0
25	2	2022-11-14	15	5	2	0	0	0	0	0	0	0	0	0	0	0	0	0	0	0	0	0
25	3	2022-11-21	15	11	7	0	0	0	0	0	0	0	0	0	0	0	0	0	0	0	0	0
25	4	2022-11-28	15	11	14	0	0	0	0	0	0	0	0	0	0	0	0	0	0	0	0	0
25	5	2022-12-05	15	10	22	0	2	0	0	0	0	0	0	0	0	0	0	0	0	0	0	0
25	6	2022-12-12	13	17	16	1	8	0	0	0	1	0	0	0	1	0	0	0	0	0	0	0
25	7	2022-12-19	10	16	21	0	14	0	0	0	1	0	0	1	2	0	0	0		0	0	0
25	8	2022-12-26	12	32	40	0	13	0	0	0	0	0	0					0	5	0	0	0
25	9	2023-01-03	10	30	50	0	19	0	0	0	4	0	0					0	4	0	0	0
25	10	2023-01-10	11	51	62	0	29	0	0	0	4	0	0					0	5	0	0	0
25	11	2023-01-17	10	37	58	3	28	1	0	0	6	1	0					0	7	0	0	0
25	12	2023-01-24	11	48	65	5	34	0	0	0	8	1	0					0	7	0	0	0	2023-01-27
25	13	2023-01-31	8	27	77	2	37	2	1	3	9	0	0					0	10	1	0	sacrificed
25	14	2023-02-07	5	0	75	2	43	2	1	2	10	0	0									sacrificed
25	15	2023-02-14	22	0	42	2	53	1	0	0	0	0	0	0	0	0	0	0	0	0	0	sacrificed
25	16	2023-02-20	48	0	26	3	42	0	0	2	0	1	0	0	0	0	0	1	0	0	0	sacrificed
25	17	2023-02-28	19	0	0	1	38	0	0	0	0	0	0	0	0	0	0	0	0	0	0	sacrificed
26	1	2022-10-21	4	1	0	0	0	0	0	0	0	0	0	0	0	0	0	0	0	0	0	0
26	2	2022-10-28	5	3	1	0	0	0	0	0	0	0	0	0	0	0	0	0	0	0	0	0
26	3	2022-11-04	14	1	4	0	0	0	0	0	0	0	0	0	0	0	0	0	0	0	0	0
26	4	2022-11-11	15	10	6	0	0	0	0	0	0	0	0	0	0	0	0	0	0	0	0	0
26	5	2022-11-18	12	16	13	0	0	0	0	0	0	0	0	0	0	0	0	0	0	0	0	0
26	6	2022-11-25	11	12	22	0	3	0	0	0	0	0	0	0	0	0	0	0	0	0	0	0
26	7	2022-12-02	11	18	24	0	3	0	0	0	0	0	0	0	0	0	0	0	1	0	0	0
26	8	2022-12-09	11	21	31	0	5	0	0	0	1	0	0	0	0	0	0	0	1	0	0	0
26	9	2022-12-16	10	8	25	0	8	0	0	0	0	0	0	0	1	0	0	0	0	0	0	0
26	10	2022-12-23	11	23	33	0	9	0	0	0	1	0	0	0	1	0	0	0		0	0	0
26	11	2022-12-30	11	22	35	1	8	0	0	0		0	0					0	4	0	0	0
26	12	2023-01-06	10	16	28	1	7	0	0	0	0	0	0					0	0	0	0	0	2023-01-06
26	13	2023-01-13	11	6	36	0	13	1	0	0	0	0	0					1	2	0	0	sacrificed
26	14	2023-01-20	12	0	31	2	18	0	0	0	3	0	0					0	3	0	0	sacrificed
26	15	2023-01-27	12	0	16	5	15	0	0	0	3	0	0					0	5	0	0	sacrificed
26	16	2023-02-03	8	0	1	3	18	0	0	0	2	0	0					2	8	0	0	sacrificed
26	17	2023-02-10	8	0	0	2	15	0	0	0	3	0	0					1	0	0	0	sacrificed
27	1	2022-10-14	4	3	0	0	0	0	0	0	0	0	0	0	0	0	0	0	0	0	0	0
27	2	2022-10-21	15	7	2	0	0	0	0	0	0	0	0	0	0	0	0	0	0	0	0	0
27	3	2022-10-28	15	10	9	0	0	0	0	0	0	0	0	0	0	0	0	0	0	0	0	0
27	4	2022-11-04	14	9	17	0	0	0	0	0	0	0	0	0	0	0	0	0	0	0	0	0
27	5	2022-11-11	14	19	23	0	2	0	0	0	0	0	0	0	0	0	0	0	0	0	0	0
27	6	2022-11-18	14	18	23	0	1	0	0	0	0	0	0	0	0	0	0	0	1	0	0	0
27	7	2022-11-25	14	20	29	0	6	0	0	0	0	0	0	0	0	0	0	0	0	0	0	0
27	8	2022-12-02	14	26	36	0	9	0	0	0	0	0	0	0	1	0	0	0	2	0	0	0
27	9	2022-12-09	11	30	56	0	10	0	0	0	1	0	0	0	2	0	0	0	1	0	0	0
27	10	2022-12-16	11	22	27	0	5	0	0	0	4	0	0	0	2	0	0	0	1	0	0	0
27	11	2022-12-23	11	28	43	0	6	0	0	0	3	0	0	0	0	0	0	0		0	0	0
27	12	2022-12-30	13	21	51	1	5	0	0	0		0	0					0	2	0	0	0	2022-12-30
27	13	2023-01-06	9	1	43	1	12	0	0	0	2	0	0					0	0	0	0	sacrificed
27	14	2023-01-13	10	0	36	0	13	0	0	0	2	0	0					1	0	0	0	sacrificed
27	15	2023-01-20	11	0	24	0	12	0	0	0	3	0	0					0	2	0	0	sacrificed
27	16	2023-01-27	10	0	9	0	11	0	0	0	2	0	0					0	3	0	0	sacrificed
27	17	2023-02-03	8	0	0	0	8	0	0	0	6	0	0					0	0	0	0	sacrificed
28	1	2022-10-14	15	3	0	0	0	0	0	0	0	0	0	0	0	0	0	0	0	0	0	0
28	2	2022-10-21	15	7	4	0	0	0	0	0	0	0	0	0	0	0	0	0	0	0	0	0
28	3	2022-10-28	15	9	10	0	0	0	0	0	0	0	0	0	0	0	0	0	0	0	0	0
28	4	2022-11-04	14	14	17	0	0	0	0	0	0	0	0	0	0	0	0	0	0	0	0	0
28	5	2022-11-11	13	10	15	0	7	0	0	0	0	0	0	0	0	0	0	0	0	0	0	0
28	6	2022-11-18	13	13	23	0	8	0	0	0	0	0	0	0	0	0	0	0	1	0	0	0
28	7	2022-11-25	13	15	31	0	4	0	0	0	2	0	0	0	3	0	0	0	1	0	0	0
28	8	2022-12-02	11	22	36	0	9	0	0	0	1	0	0	0	1	0	0	0	0	0	0	0
28	9	2022-12-09	10	29	29	0	12	0	0	0	1	0	0	0	1	0	0	0	3	0	0	0
28	10	2022-12-16	10	16	29	1	9	0	0	0	3	0	0	0	1	0	0	0	0	0	0	0
28	11	2022-12-23	13	20	32	3	11	0	0	0	1	0	0	0	1	0	0	0		1	0	0
28	12	2022-12-30	11	25	46	3	12	0	0	0		0	0					1	2	0	0	0	2022-12-30
28	13	2023-01-06	11	2	39	1	12	2	0	0	0	0	0					2	5	0	0	sacrificed
28	14	2023-01-13	8	0	38	1	14	0	0	0	0	1	0					1	5	1	0	sacrificed
28	15	2023-01-20	8	0	21	1	16	0	0	0	4	0	0					0	0	0	0	sacrificed
28	16	2023-01-27	10	0	9	0	15	0	0	1	1	0	0					0	3	0	0	sacrificed
28	17	2023-02-03	6	0	2	0	8	0	0	0	2	0	0					0	4	0	0	sacrificed
28	18	2023-02-10	10	0	0	0	1	0	0	0	3	0	0					0	0	0	0	sacrificed
30	1	2022-10-14	4	3	0	0	0	0	0	0	0	0	0	0	0	0	0	0	0	0	0	0
30	2	2022-10-21	15	8	3	0	0	0	0	0	0	0	0	0	0	0	0	0	0	0	0	0
30	3	2022-10-28	15	11	8	0	0	0	0	0	0	0	0	0	0	0	0	0	0	0	0	0
30	4	2022-11-04	15	10	18	0	0	0	0	0	0	0	0	0	0	0	0	0	0	0	0	0
30	5	2022-11-11	15	16	24	0	5	0	0	0	0	0	0	0	0	0	0	0	0	0	0	0
30	6	2022-11-18	14	14	25	0	14	0	0	0	0	0	0	0	0	0	0	0	0	0	0	0
30	7	2022-11-25	15	30	31	1	16	0	0	0	2	0	0	0	2	0	0	0	1	0	0	0
30	8	2022-12-02	14	33	46	1	18	1	0	0	5	0	0	0	1	0	0	0	3	0	0	0
30	9	2022-12-09	12	25	45	4	19	0	0	0	4	0	0	0	1	1	0	1	3	0	0	0
30	10	2022-12-16	13	34	48	5	23	0	0	0	6	0	0	0	4	0	0	0	1	0	0	0
30	11	2022-12-23	15	47	68	2	34	2	0	0	0	0	0	0	1	0	0	4	3	0	0	0
30	12	2022-12-30	13	63	85	3	43	0	0	1		0	0					3	23	1	0	0	2022-12-30
30	13	2023-01-06	12	2	73	0	44	1	0	0	3	0	0					0	8	0	0	sacrificed
30	14	2023-01-13	12	0	67	2	60	1	0	0	9	0	0					0	11	0	0	sacrificed
30	15	2023-01-20	12	0	28	2	57	1	0	0	16	1	0					0	19	0	0	sacrificed
30	16	2023-01-27	12	0	3	8	43	0	0	0	14	1	0					2	13	0	0	sacrificed
30	17	2023-02-03	12	0	0	8	18	0	0	0	14	0	0					0	10	0	0	sacrificed
32	1	2022-11-11	15	1	0	0	0	0	0	0	0	0	0	0	0	0	0	0	0	0	0	0
32	2	2022-11-18	12	6	2	0	0	0	0	0	0	0	0	0	0	0	0	0	0	0	0	0
32	3	2022-11-25	13	8	6	0	0	0	0	0	0	0	0	0	0	0	0	0	0	0	0	0
32	4	2022-12-02	11	13	9	0	1	0	0	0	0	0	0	0	0	0	0	0	0	0	0	0
32	5	2022-12-09	11	10	16	0	5	0	0	0	0	0	0	0	0	0	0	0	0	0	0	0
32	6	2022-12-16	11	15	18	0	8	0	0	0	0	0	0	0	1	0	0	0	1	0	0	0
32	7	2022-12-23	13	29	30	0	13	0	0	0	0	0	0	0	1	0	0	0		0	0	0
32	8	2022-12-30	11	30	41	0	12	0	0	0		0	0					0	5	0	0	0
32	9	2023-01-06	10	10	33	0	25	0	0	0	3	0	0					0	3	0	0	0
32	10	2023-01-13	10	44	49	0	31	0	0	0	3	0	0					0	3	0	0	0
32	11	2023-01-20	10	47	73	2	35	1	0	0	9	0	0					0	2	0	0	0
32	12	2023-01-27	10	49	80	4	41	2	0	0	6	0	0					0	9	1	0	0	2023-01-27
32	13	2023-02-03	7	9	95	4	49	0	1	0	9	1	0					2	10	1	0	sacrificed
32	14	2023-02-10	14	0	77	2	47	0	1	0	12	0	0					2	0	0	0	sacrificed
32	15	2023-02-16	45	0	30	3	62	0	0	0	0	0	0	0	0	0	0	0	0	0	1	sacrificed
32	16	2023-02-23	35	0	17	2	52	0	0	0	0	0	1	0	0	0	0	0	0	0	0	sacrificed
32	17	2023-03-02	23	0	0	1	21	0	0	2	22	0	0	0	0	0	0	0	0	0	0	sacrificed
34	1	2022-10-21	4	3	0	0	0	0	0	0	0	0	0	0	0	0	0	0	0	0	0	0
34	2	2022-10-28	15	5	4	0	0	0	0	0	0	0	0	0	0	0	0	0	0	0	0	0
34	3	2022-11-04	15	8	10	0	0	0	0	0	0	0	0	0	0	0	0	0	0	0	0	0
34	4	2022-11-11	15	14	14	0	2	0	0	0	0	0	0	0	0	0	0	0	0	0	0	0
34	5	2022-11-18	14	15	17	1	5	0	0	0	0	0	0	0	0	0	0	0	0	0	0	0
34	6	2022-11-25	14	17	20	1	9	0	0	0	0	0	0	0	0	0	0	0	1	0	0	0
34	7	2022-12-02	12	16	49	0	11	0	0	1	2	0	0	0	0	0	0	0	1	0	0	0
34	8	2022-12-09	12	19	38	0	13	0	0	0	2	0	0	0	2	0	0	0	1	0	0	0
34	9	2022-12-16	13	18	26	0	13	0	0	0	4	0	0	0	1	0	0	0	1	0	0	0
34	10	2022-12-23	15	21	45	3	14	0	0	0	1	0	0	0	2	0	0	0		0	0	0
34	11	2022-12-30	11	26	45	4	13	3	0	0		0	0					0	8	0	0	0
34	12	2023-01-06	13	14	41	4	21	0	0	0	0	0	0					4	4	0	0	0	2023-01-06
34	13	2023-01-13	12	7	48	5	29	3	0	0	4	0	0					0	5	0	0	sacrificed
34	14	2023-01-20	15	0	38	1	18	1	0	3	4	1	0					2	8	0	0	sacrificed
34	15	2023-01-27	10	0	20	2	20	0	0	0	7	0	0					0	6	2	0	sacrificed
34	16	2023-02-03	12	0	2	9	19	0	0	1	2	0	0					0	2	0	0	sacrificed
34	17	2023-02-10	12	0	0	6	6	0	0	2	10	0	0					0	0	0	0	sacrificed
35	1	2022-10-21	4	2	0	0	0	0	0	0	0	0	0	0	0	0	0	0	0	0	0	0
35	2	2022-10-28	15	0	2	0	0	0	0	0	0	0	0	0	0	0	0	0	0	0	0	0
35	3	2022-11-04	14	8	2	0	0	0	0	0	0	0	0	0	0	0	0	0	0	0	0	0
35	4	2022-11-11	12	17	8	0	0	0	0	0	0	0	0	0	0	0	0	0	0	0	0	0
35	5	2022-11-18	12	16	15	0	2	0	0	0	0	0	0	0	0	0	0	0	0	0	0	0
35	6	2022-11-25	11	15	19	0	5	0	0	0	0	0	0	0	0	0	0	0	0	0	0	0
35	7	2022-12-02	11	24	28	0	13	0	0	0	1	0	0	0	1	0	0	0	0	0	0	0
35	8	2022-12-09	10	30	33	0	15	0	0	0	2	0	0	0	1	0	0	0	2	0	0	0
35	9	2022-12-16	9	26	40	0	16	0	0	0	5	0	0	0	4	0	0	0	0	0	0	0
35	10	2022-12-23	12	38	49	3	21	0	0	0	2	0	0	0	1	0	0	0		0	0	0
35	11	2022-12-30	12	36	58	3	26	0	0	0		0	0					1	8	0	0	0
35	12	2023-01-06	13	24	42	0	30	2	0	0	4	0	0					2	0	0	0	0	2023-01-06
35	13	2023-01-13	10	6	72	2	29	0	0	0	6	0	0					0	5	0	0	sacrificed
35	14	2023-01-20	11	0	60	1	33	0	1	0	8	0	0					2	7	0	0	sacrificed
35	15	2023-01-27	11	0	30	4	36	3	1	0	4	0	0					0	11	1	0	sacrificed
35	16	2023-02-03	7	0	6	7	35	0	0	1	15	1	0					0	9	2	0	sacrificed
35	17	2023-02-10	8	0	0	4	22	0	0	1	10	0	0					3	0	0	0	sacrificed
36	1	2022-11-11	15	1	0	0	0	0	0	0	0	0	0	0	0	0	0	0	0	0	0	0
36	2	2022-11-18	12	9	1	0	0	0	0	0	0	0	0	0	0	0	0	0	0	0	0	0
36	3	2022-11-25	13	7	9	0	0	0	0	0	0	0	0	0	0	0	0	0	0	0	0	0
36	4	2022-12-02	13	8	19	0	0	0	0	0	0	0	0	0	0	0	0	0	0	0	0	0
36	5	2022-12-09	13	12	16	0	7	0	0	0	0	0	0	0	0	0	0	0	0	0	0	0
36	6	2022-12-16	11	11	17	0	13	0	0	0	0	0	0	0	1	0	0	0	0	0	0	0
36	7	2022-12-23	11	25	31	0	12	0	0	0	4	0	0	0	0	0	0	0	1	0	0	0
36	8	2022-12-30	10	39	42	0	15	0	0	0		0	0					0	3	0	0	0
36	9	2023-01-06	9	15	30	0	23	1	0	0	2	0	0					0	0	0	0	0
36	10	2023-01-13	9	42	53	0	28	0	0	0	8	0	0					0	0	1	0	0
36	11	2023-01-20	12	53	61	0	29	2	0	0	9	0	0					0	7	0	0	0
36	12	2023-01-27	13	67	85	3	33	0	0	0	5	0	0					0	10	1	0	0	2023-01-27
36	13	2023-02-03	9	19	94	6	46	3	0	0	9	0	0					0	5	0	0	sacrificed
36	14	2023-02-10	12	0	68	7	38	0	0	1	9	0	0					1	0	1	0	sacrificed
36	15	2023-02-16	34	0	43	3	36	0	0	0	0	0	0	0	0	0	0	0	0	1	0	sacrificed
36	16	2023-02-23	21	0	21	4	34	0	0	0	0	0	0	0	0	0	0	3	0	0	0	sacrificed
36	17	2023-03-02	17	0	1	8	23	0	0	0	18	0	0	0	0	0	0	0	0	0	0	sacrificed
36	18	2023-03-10	28	0	0	5	7	0	0	4	0	0	0	0	0	0	0	0	0	0	0
37	1	2022-11-18	14	5	0	0	0	0	0	0	0	0	0	0	0	0	0	0	0	0	0	0
37	2	2022-11-25	12	8	5	0	0	0	0	0	0	0	0	0	0	0	0	0	0	0	0	0
37	3	2022-12-02	11	8	11	0	0	0	0	0	0	0	0	0	0	0	0	0	0	0	0	0
37	4	2022-12-09	11	9	14	0	0	0	0	0	0	0	0	0	0	0	0	0	0	0	0	0
37	5	2022-12-16	11	10	17	0	2	0	0	0	0	0	0	0	0	0	0	0	0	0	0	0
37	6	2022-12-23	11	19	14	0	5	0	0	0	0	0	0	0	0	0	0	0		0	0	0
37	7	2022-12-30	12	16	32	0	3	0	0	0		0	0					0	3	0	0	0
37	8	2023-01-06	12	16	27	0	1	0	0	0	0	0	0					0	0	0	0	0
37	9	2023-01-13	12	23	32	0	1	0	0	0	1	0	0					0	0	0	0	0
37	10	2023-01-20	12	20	39	0	2	0	0	0	0	0	0					0	0	0	0	0
37	11	2023-01-27	12	27	40	3	1	1	0	0	0	0	0					0	0	0	0	0
37	12	2023-02-03	10	22	39	4	5	0	0	0	0	0	0					0	1	0	0	0	2023-02-03
37	13	2023-02-10	11	0	35	0	13	0	0	1	0	0	0					2	0	0	0	sacrificed
37	14	2023-02-16	11	0	24	0	22	0	0	0	0	0	0	0	0	0	0	0	0	0	0	sacrificed
37	15	2023-02-23	16	0	11	0	23	1	0	0	0	0	0	0	0	0	0	0	0	0	0	sacrificed
37	16	2023-03-02	16	0	1	1	17	0	0	0	5	1	0	0	0	0	0	0	0	0	0	sacrificed
37	17	2023-03-10	19	0	0	1	5	0	0	4	0	0	0	0	0	0	0	0	0	0	0
38	1	2022-10-21	4	1	0	0	0	0	0	0	0	0	0	0	0	0	0	0	0	0	0	0
38	2	2022-10-28	15	11	4	0	0	0	0	0	0	0	0	0	0	0	0	0	0	0	0	0
38	3	2022-11-04	15	11	15	0	0	0	0	0	0	0	0	0	0	0	0	0	0	0	0	0
38	4	2022-11-11	12	12	21	0	1	0	0	0	0	0	0	0	0	0	0	0	0	0	0	0
38	5	2022-11-18	13	17	19	0	9	0	1	0	0	0	0	0	0	0	0	0	0	0	0	0
38	6	2022-11-25	12	16	19	0	14	0	1	0	0	0	0	0	0	0	0	0	0	0	0	0
38	7	2022-12-02	12	18	34	0	7	0	0	0	3	0	0	0	3	0	1	0	1	0	0	0
38	8	2022-12-09	11	24	27	0	6	0	0	0	1	0	0	0	3	0	0	0	1	0	0	0
38	9	2022-12-16	12	21	28	0	8	0	0	0	2	0	0	0	0	0	0	0	1	0	0	0
38	10	2022-12-23	11	22	39	0	16	0	0	0	1	0	0	0	1	0	0	0		0	0	0
38	11	2022-12-30	10	35	43	0	15	1	0	0		0	0					0	6	0	0	0
38	12	2023-01-06	10	18	43	0	20	1	0	0	1	0	0					0	3	1	0	0	2023-01-06
38	13	2023-01-13	11	11	66	0	22	0	0	0	2	0	0					0	4	0	0	sacrificed
38	14	2023-01-20	10	0	58	0	21	0	0	0	6	0	0					0	6	0	0	sacrificed
38	15	2023-01-27	10	0	36	2	28	3	0	0	10	0	0					0	2	0	0	sacrificed
38	16	2023-02-03	9	0	14	5	27	0	0	0	2	0	0					0	7	1	0	sacrificed
38	17	2023-02-10	15	0	0	5	11	0	0	1	10	0	0					0	0	0	0	sacrificed
40	1	2022-10-21	5	2	0	0	0	0	0	0	0	0	0	0	0	0	0	0	0	0	0	0
40	2	2022-10-28	15	3	2	0	0	0	0	0	0	0	0	0	0	0	0	0	0	0	0	0
40	3	2022-11-04	15	6	4	0	0	0	0	0	0	0	0	0	0	0	0	0	0	0	0	0
40	4	2022-11-11	15	17	9	0	0	0	0	0	0	0	0	0	0	0	0	0	0	0	0	0
40	5	2022-11-18	15	10	18	0	1	0	0	0	0	0	0	0	0	0	0	0	0	0	0	0
40	6	2022-11-25	15	18	25	1	4	0	0	0	0	0	0	0	0	0	0	0	0	0	0	0
40	7	2022-12-02	15	24	37	1	11	0	0	0	0	0	0	0	0	0	0	0	0	0	0	0
40	8	2022-12-09	13	23	33	0	14	0	0	1	2	0	0	0	1	0	0	0	2	0	0	0
40	9	2022-12-16	15	7	29	0	12	0	0	0	2	0	0	0	2	0	0	0	0	0	0	0
40	10	2022-12-23	15	29	53	0	15	0	0	0	4	0	0	0	1	0	0	0	2	0	0	0
40	11	2022-12-30	13	32	51	2	14	0	0	0		0	0					0	14	0	0	0
40	12	2023-01-06	12	4	27	3	13	0	0	0	1	0	0					0	4	0	0	0	2023-01-06
40	13	2023-01-13	11	0	45	2	17	0	0	1	1	0	0					1	4	0	0	sacrificed
40	14	2023-01-20	15	0	33	1	11	0	0	2	3	0	0					0	6	0	0	sacrificed
40	15	2023-01-27	11	0	11	1	17	2	0	0	2	0	0					0	4	0	0	sacrificed
40	16	2023-02-03	8	0	0	3	12	0	0	0	2	1	0					1	5	1	0	sacrificed
41	1	2022-10-21	6	6	0	0	0	0	0	0	0	0	0	0	0	0	0	0	0	0	0	0
41	2	2022-10-28	14	11	5	0	0	0	0	0	0	0	0	0	0	0	0	0	0	0	0	0
41	3	2022-11-04	14	9	13	0	0	0	0	0	0	0	0	0	0	0	0	0	0	0	0	0
41	4	2022-11-11	14	18	13	0	4	0	0	0	0	0	0	0	0	0	0	0	0	0	0	0
41	5	2022-11-18	13	22	23	0	8	1	0	0	0	0	0	0	0	0	0	0	0	0	0	0
41	6	2022-11-25	12	24	26	0	12	0	0	0	1	1	0	0	0	0	0	0	2	0	0	0
41	7	2022-12-02	12	31	37	0	17	0	0	0	2	0	0	0	1	0	0	0	1	0	0	0
41	8	2022-12-09	12	39	53	0	22	1	0	0	4	0	0	0	2	0	0	0	2	0	0	0
41	9	2022-12-16	11	24	42	4	22	1	0	0	3	0	0	0	6	1	0	0	0	0	0	0
41	10	2022-12-23	8	38	65	5	30	0	0	0	4	0	0	0	1	1	0	4	5	0	0	0
41	11	2022-12-30	11	36	78	1	35	0	0	0		0	0					1	8	0	0	0
41	12	2023-01-06	8	32	68	3	24	1	0	0	7	0	0					0	6	0	0	0	2023-01-06
41	13	2023-01-13	10	10	62	8	26	1	0	0	8	1	0					0	6	0	0	sacrificed
41	14	2023-01-20	10	0	62	9	15	0	0	2	9	0	0					0	3	0	0	sacrificed
41	15	2023-01-27	7	0	37	3	19	0	0	5	6	0	0					1	2	0	0	sacrificed
41	16	2023-02-03	8	0	10	2	27	0	0	1	3	0	0					2	3	0	0	sacrificed
41	17	2023-02-10	7	0	6	2	15	0	0	0	6	0	0					5	0	0	0	sacrificed
41	18	2023-02-16	20	0	0	2	1	0	0	0	0	0	0	0	0	0	0	0	0	0	0	sacrificed
42	1	2022-10-21	4	1	0	0	0	0	0	0	0	0	0	0	0	0	0	0	0	0	0	0
42	2	2022-10-28	3	0	1	0	0	0	0	0	0	0	0	0	0	0	0	0	0	0	0	0
42	3	2022-11-04	15	2	1	0	0	0	0	0	0	0	0	0	0	0	0	0	0	0	0	0
42	4	2022-11-11	14	10	6	0	0	0	0	0	0	0	0	0	0	0	0	0	0	0	0	0
42	5	2022-11-18	14	18	13	0	1	0	0	0	0	0	0	0	0	0	0	0	0	0	0	0
42	6	2022-11-25	13	23	25	1	2	0	0	0	0	0	0	0	0	0	0	0	0	0	0	0
42	7	2022-12-02	11	20	35	1	9	0	0	0	0	0	0	0	0	0	0	0	0	0	0	0
42	8	2022-12-09	11	29	38	0	14	0	0	0	0	0	0	0	0	0	0	1	2	0	0	0
42	9	2022-12-16	12	24	37	0	23	0	0	0	2	0	0	0	3	0	0	0	0	0	0	0
42	10	2022-12-23	15	41	56	0	29	0	0	0	4	0	0	0	0	0	0	0	2	0	0	0
42	11	2022-12-30	13	62	76	4	32	1	0	0		0	0					0	15	0	0	0
42	12	2023-01-06	11	33	76	7	24	0	1	0	2	1	0					0	5	0	0	0	2023-01-06
42	13	2023-01-13	15	3	88	12	27	1	1	0	5	0	0					4	7	0	0	sacrificed
42	14	2023-01-20	15	0	59	15	52	0	0	2	7	1	0					1	5	0	1	sacrificed
42	15	2023-01-27	14	0	50	13	28	0	1	6	5	0	0					3	10	0	0	sacrificed
42	16	2023-02-03	9	0	2	7	35	0	1	4	14	0	0					2	19	0	0	sacrificed
42	17	2023-02-10	20	0	0	1	17	0	0	1	5	0	0					1	0	0	0	sacrificed
43	1	2022-10-28	4	4	0	0	0	0	0	0	0	0	0	0	0	0	0	0	0	0	0	0
43	2	2022-11-04	15	5	4	0	0	0	0	0	0	0	0	0	0	0	0	0	0	0	0	0
43	3	2022-11-11	15	12	13	0	1	0	0	0	0	0	0	0	0	0	0	0	0	0	0	0
43	4	2022-11-18	14	20	14	0	1	0	0	0	0	0	0	0	0	0	0	0	0	0	0	0
43	5	2022-11-25	14	18	22	0	4	0	0	0	0	0	0	0	0	0	0	0	0	0	0	0
43	6	2022-12-02	13	27	39	0	7	0	0	0	0	0	0	0	1	0	0	0	0	0	0	0
43	7	2022-12-09	11	18	38	0	6	0	0	0	0	0	0	0	2	0	0	0	0	0	0	0
43	8	2022-12-16	10	20	37	0	2	0	0	0	0	0	0	0	4	0	0	0	0	0	0	0
43	9	2022-12-23	10	32	50	0	2	0	0	0	0	0	0	0	0	0	0	0		0	0	0
43	10	2022-12-30	10	12	51	1	7	0	0	0		0	0					0	0	0	0	0
43	11	2023-01-06	8	18	45	1	7	0	0	0	0	0	0					0	0	0	0	0
43	12	2023-01-13	8	28	56	0	8	0	0	0	0	0	0					1	0	0	0	0	2023-01-13
43	13	2023-01-20	9	5	51	2	12	0	0	0	1	0	0					0	0	0	0	sacrificed
43	14	2023-01-27	10	0	40	6	11	0	0	0	1	0	0					0	0	0	0	sacrificed
43	15	2023-02-03	8	0	17	5	14	0	0	0	4	0	0					1	0	0	0	sacrificed
43	16	2023-02-10	11	0	4	1	14	0	0	2	3	0	0					0	0	0	0	sacrificed
43	17	2023-02-16	14	0	0	0	10	0	0	0	0	0	0	0	0	0	0	0	0	0	0	sacrificed
44	1	2022-10-28	6	6	0	0	0	0	0	0	0	0	0	0	0	0	0	0	0	0	0	0
44	2	2022-11-04	14	2	5	0	0	0	0	0	0	0	0	0	0	0	0	0	0	0	0	0
44	3	2022-11-11	15	12	7	0	0	0	0	0	0	0	0	0	0	0	0	0	0	0	0	0
44	4	2022-11-18	15	13	15	0	1	0	0	0	0	0	0	0	0	0	0	0	0	0	0	0
44	5	2022-11-25	14	14	19	1	4	0	0	0	0	0	0	0	0	0	0	0	0	0	0	0
44	6	2022-12-02	14	19	23	1	6	0	0	0	0	0	0	0	1	0	0	0	0	0	0	0
44	7	2022-12-09	14	15	28	0	6	0	0	0	0	0	0	1	1	0	0	0	1	0	0	0
44	8	2022-12-16	14	16	27	0	8	0	0	0	2	0	0	0	1	0	0	0	0	0	0	0
44	9	2022-12-23	12	23	33	0	4	0	0	0	0	0	0	0	0	0	0	0	0	0	0	0
44	10	2022-12-30	12	19	34	0	7	0	0	0		0	0					0	2	0	0	0
44	11	2023-01-06	11	15	31	1	11	0	0	0	0	0	0					0	0	0	0	0
44	12	2023-01-13	10	31	36	2	10	0	0	0	2	0	0					0	2	0	0	0	2023-01-13
44	13	2023-01-20	10	8	43	1	10	0	0	0	2	0	0					1	2	0	0	sacrificed
44	14	2023-01-27	12	0	36	0	11	0	0	0	2	0	0					1	3	0	0	sacrificed
44	15	2023-02-03	10	0	17	0	12	0	0	0	1	0	0					0	3	0	0	sacrificed
44	16	2023-02-10	11	0	5	0	14	0	0	0	2	0	0					0	0	0	0	sacrificed
44	17	2023-02-16	13	0	1	1	6	0	0	0	0	0	0	0	0	0	0	0	0	0	0	sacrificed
44	18	2023-02-23	18	0	0	1	0	0	0	0	0	0	0	0	0	0	0	0	0	0	0	sacrificed
46	1	2022-10-28	5	4	0	0	0	0	0	0	0	0	0	0	0	0	0	0	0	0	0	0
46	2	2022-11-04	15	6	5	0	0	0	0	0	0	0	0	0	0	0	0	0	0	0	0	0
46	3	2022-11-11	15	9	9	0	0	0	0	0	0	0	0	0	0	0	0	0	0	0	0	0
46	4	2022-11-18	13	11	17	0	0	0	0	0	0	0	0	0	0	0	0	0	0	0	0	0
46	5	2022-11-25	13	13	17	0	5	0	0	0	0	0	0	0	0	0	0	0	0	0	0	0
46	6	2022-12-02	13	16	27	0	8	0	0	0	0	0	0	0	0	0	0	0	1	0	0	0
46	7	2022-12-09	12	19	28	0	10	0	0	0	1	0	0	0	2	0	0	0	0	0	0	0
46	8	2022-12-16	11	19	30	0	10	0	0	0	2	0	0	0	2	0	0	0	0	0	0	0
46	9	2022-12-23	12	26	35	0	14	0	0	0	4	0	0	0	0	0	0	0		0	0	0
46	10	2022-12-30	11	22	47	0	12	0	0	0		0	0					0	10	0	0	0
46	11	2023-01-06	13	9	42	1	10	0	0	0	2	0	0					0	0	0	0	0
46	12	2023-01-13	12	26	48	2	12	0	0	0	0	0	0					0	3	0	0	0	2023-01-13
46	13	2023-01-20	12	6	54	3	18	0	0	0	3	0	0					1	2	0	0	sacrificed
46	14	2023-01-27	11	0	39	2	22	2	0	0	4	0	0					1	5	0	0	sacrificed
46	15	2023-02-03	8	0	22	1	19	1	0	2	8	1	0					0	3	0	0	sacrificed
46	16	2023-02-10	16	0	12	0	17	0	0	0	4	1	0					0	0	0	0	sacrificed
46	17	2023-02-16	10	0	0	1	19	0	0	0	0	0	0	0	0	0	0	0	0	0	0	sacrificed
47	1	2022-10-28	15	6	3	0	0	0	0	0	0	0	0	0	0	0	0	0	0	0	0	0
47	2	2022-11-04	15	5	8	0	0	0	0	0	0	0	0	0	0	0	0	0	0	0	0	0
47	3	2022-11-11	13	9	13	0	2	0	0	0	0	0	0	0	0	0	0	0	0	0	0	0
47	4	2022-11-18	13	14	15	0	5	0	0	0	0	0	0	0	0	0	0	0	0	0	0	0
47	5	2022-11-25	12	14	17	1	7	0	0	0	0	0	0	0	0	0	0	0	2	0	0	0
47	6	2022-12-02	11	22	29	1	8	0	0	0	1	0	0	0	0	0	0	0	3	0	0	0
47	7	2022-12-09	8	18	31	0	14	0	0	0	0	0	0	1	1	0	0	0	1	0	0	0
47	8	2022-12-16	10	21	31	0	14	0	0	0	3	0	0	0	4	0	0	0	0	0	0	0
47	9	2022-12-23	12	32	41	1	24	1	0	0	1	0	0	0	4	0	0	0		0	0	0
47	10	2022-12-30	11	45	53	3	23	0	0	0		0	0					0	11	1	0	0
47	11	2023-01-06	13	26	60	4	26	0	0	0	0	0	0					4	8	0	0	0
47	12	2023-01-13	9	50	71	6	35	1	0	0	6	0	0					2	7	0	0	0	2023-01-13
47	13	2023-01-20	11	13	81	7	43	0	0	0	5	0	0					3	8	1	0	sacrificed
47	14	2023-01-27	10	0	68	4	53	1	0	3	8	0	0					0	7	0	0	sacrificed
47	15	2023-02-03	13	0	23	8	54	0	0	2	15	0	0					1	13	0	0	sacrificed
47	16	2023-02-10	17	0	3	5	44	0	0	0	15	0	0					0	0	0	0	sacrificed
47	17	2023-02-16	32	0	0	0	18	0	0	0	0	0	0	0	0	0	0	0	0	0	0	sacrificed
48	1	2022-10-28	6	3	0	0	0	0	0	0	0	0	0	0	0	0	0	0	0	0	0	0
48	2	2022-11-04	15	2	6	0	0	0	0	0	0	0	0	0	0	0	0	0	0	0	0	0
48	3	2022-11-11	15	12	8	0	0	0	0	0	0	0	0	0	0	0	0	0	0	0	0	0
48	4	2022-11-18	15	8	16	0	0	0	0	0	0	0	0	0	0	0	0	0	0	0	0	0
48	5	2022-11-25	15	16	21	0	2	0	0	0	0	0	0	0	0	0	0	0	0	0	0	0
48	6	2022-12-02	15	14	26	0	7	0	0	0	0	0	0	0	0	0	0	0	2	0	0	0
48	7	2022-12-09	15	23	28	0	11	0	0	0	0	0	0	0	0	0	0	0	1	0	0	0
48	8	2022-12-16	15	20	34	0	13	0	0	0	3	0	0	0	2	0	0	0	1	0	0	0
48	9	2022-12-23	15	39	50	0	11	0	0	0	2	0	0	0	0	0	0	0	3	0	0	0
48	10	2022-12-30	13	38	59	0	14	0	0	0		0	0					0	8	0	0	0
48	11	2023-01-06	13	17	53	1	15	0	0	0	3	0	0					0	3	0	0	0
48	12	2023-01-13	12	49	62	6	19	1	0	0	4	0	0					0	2	0	0	0	2023-01-13
48	13	2023-01-20	12	9	72	3	15	0	0	2	4	0	0					0	3	0	0	sacrificed
48	14	2023-01-27	10	0	57	1	17	0	0	1	2	0	0					2	4	0	0	sacrificed
48	15	2023-02-03	13	0	31	1	22	2	0	0	3	0	0					0	3	0	0	sacrificed
48	16	2023-02-10	12	0	9	1	11	0	0	1	3	1	0					0	0	0	0	sacrificed
48	17	2023-02-16	12	0	2	2	6	0	0	0	0	0	0	0	0	0	0	0	0	0	0	sacrificed
48	18	2023-02-23	18	0	0	2	1	0	0	0	0	0	0	0	0	0	0	0	0	0	0	sacrificed
49	1	2022-10-28	5	8	0	0	0	0	0	0	0	0	0	0	0	0	0	0	0	0	0	0
49	2	2022-11-04	15	5	9	0	0	0	0	0	0	0	0	0	0	0	0	0	0	0	0	0
49	3	2022-11-11	15	10	16	0	0	0	0	0	0	0	0	0	0	0	0	0	0	0	0	0
49	4	2022-11-18	14	14	21	0	2	0	0	0	0	0	0	0	0	0	0	0	0	0	0	0
49	5	2022-11-25	13	20	24	0	11	0	0	0	0	0	0	0	0	0	0	0	0	0	0	0
49	6	2022-12-02	13	18	55	1	11	0	0	0	0	0	0	0	0	0	0	0	2	0	0	0
49	7	2022-12-09	12	21	32	1	13	0	0	0	5	0	0	0	2	0	0	0	1	0	0	0
49	8	2022-12-16	12	19	25	0	19	0	0	1	0	0	0	0	3	0	0	0	0	0	0	0
49	9	2022-12-23	15	25	47	0	25	0	0	0	5	0	0	0	0	0	0	0	1	0	0	0
49	10	2022-12-30	11	46	52	0	27	2	0	0		0	0					0	12	0	0	0
49	11	2023-01-06	9	30	46	1	29	2	0	0	4	1	0					0	0	0	0	0
49	12	2023-01-13	9	42	73	3	35	3	0	0	10	2	0					0	3	0	0	0	2023-01-13
49	13	2023-01-20	10	10	76	4	36	1	0	1	6	1	0					0	10	1	0	sacrificed
49	14	2023-01-27	8	0	60	7	44	1	1	0	6	1	0					2	8	0	0	sacrificed
49	15	2023-02-03	10	0	20	7	52	0	0	0	8	1	0					3	11	0	1	sacrificed
49	16	2023-02-10	21	0	4	6	40	0	0	0	12	0	0					4	0	0	0	sacrificed
49	17	2023-02-16	36	0	0	4	15	0	0	0	0	0	0	0	0	0	0	0	0	0	0	sacrificed

## Sheet: Sperm_length
jpeg_ID	sperm	pixel	male	picture_blinded_name	blindingmale	length_µm
18a	1	481.962	33	33a	18	12.2823
18b	1	504.262	33	33b	18	12.8506
18b	2	495.651	33	33b	18	12.6312
18b	3	539.827	33	33b	18	13.7569
18c	1	464.847	33	33c	18	11.8462
18c	2	544.544	33	33c	18	13.8772
18c	3	433.032	33	33c	18	11.0354
18c	4	489.259	33	33c	18	12.4683
18d	1	441.838	33	33d	18	11.2598
18d	2	497.525	33	33d	18	12.6789
18d	3	513.15	33	33d	18	13.0771
18e	1	383.186	33	33e	18	9.76511
3Da	1	600.829	35	35a	3D	15.3115
3Da	2	523.485	35	35a	3D	13.3405
3Da	3	501.899	35	35a	3D	12.7904
3Ta	1	426.017	17	17a	3T	10.8566
3Ta	2	400.786	17	17a	3T	10.2136
3Ta	3	342.329	17	17a	3T	8.72391
3Ta	4	382.476	17	17a	3T	9.74701
3Ta	5	397.694	17	17a	3T	10.1348
3Ta	6	245.374	17	17a	3T	6.25311
3Ta	7	409.97	17	17a	3T	10.4477
3Ta	8	394.139	17	17a	3T	10.0442
3Ta	9	262.323	17	17a	3T	6.68504
3Tb	1	480.324	17	17b	3T	12.2406
3Tb	2	349.181	17	17b	3T	8.89852
3Tb	3	412.676	17	17b	3T	10.5166
3Tb	4	278.299	17	17b	3T	7.09217
3Tb	5	471.308	17	17b	3T	12.0108
3Tb	6	370.985	17	17b	3T	9.45418
3Tb	7	245.402	17	17b	3T	6.25382
3Tb	8	228.646	17	17b	3T	5.82681
3Tb	9	208.727	17	17b	3T	5.3192
3Tb	10	380.847	17	17b	3T	9.7055
3Tc	1	443.105	17	17c	3T	11.2921
3Tc	2	470.835	17	17c	3T	11.9988
3Tc	3	421.537	17	17c	3T	10.7424
3Tc	4	386.287	17	17c	3T	9.84413
3Tc	5	343.936	17	17c	3T	8.76486
3Tc	6	454.532	17	17c	3T	11.5833
3Tc	7	275.257	17	17c	3T	7.01465
3Tc	8	320.98	17	17c	3T	8.17985
3Tc	9	435.111	17	17c	3T	11.0884
3Tc	10	221.745	17	17c	3T	5.65095
3Td	1	425.495	17	17d	3T	10.8433
3Td	2	423.752	17	17d	3T	10.7989
3Td	3	467.663	17	17d	3T	11.9179
3Td	4	236.774	17	17d	3T	6.03395
3Td	5	412.413	17	17d	3T	10.5099
3Td	6	320.022	17	17d	3T	8.15544
3Td	7	251.958	17	17d	3T	6.42089
3Td	8	301.87	17	17d	3T	7.69285
3Td	9	432.384	17	17d	3T	11.0189
3Td	10	445.487	17	17d	3T	11.3528
3Te	1	474.105	17	17e	3T	12.0821
3Te	2	445.14	17	17e	3T	11.3439
3Te	3	476.545	17	17e	3T	12.1443
3Te	4	467.534	17	17e	3T	11.9146
3Te	5	473.987	17	17e	3T	12.0791
3Za	1	519.615	37	37a	3Z	13.2419
3Za	2	480.452	37	37a	3Z	12.2438
3Za	3	531.17	37	37a	3Z	13.5363
3Za	4	501.886	37	37a	3Z	12.7901
3Za	5	577.747	37	37a	3Z	14.7233
3Za	6	554.727	37	37a	3Z	14.1367
3Za	7	528.897	37	37a	3Z	13.4784
3Za	8	485.387	37	37a	3Z	12.3696
3Za	9	501.791	37	37a	3Z	12.7876
3Za	10	479.14	37	37a	3Z	12.2104
3Zb	1	569.355	37	37b	3Z	14.5094
3Zb	2	557.388	37	37b	3Z	14.2045
3Zb	3	527.918	37	37b	3Z	13.4535
3Zb	4	560.946	37	37b	3Z	14.2951
3Zb	5	551.246	37	37b	3Z	14.0479
3Zb	6	567.115	37	37b	3Z	14.4524
3Zb	7	591.538	37	37b	3Z	15.0747
3Zb	8	446.343	37	37b	3Z	11.3746
3Zb	9	506.335	37	37b	3Z	12.9034
3Zb	10	589.777	37	37b	3Z	15.0299
3Zc	1	505.588	37	37c	3Z	12.8844
3Zc	2	552.127	37	37c	3Z	14.0704
3Zc	3	511.759	37	37c	3Z	13.0417
3Zc	4	516.068	37	37c	3Z	13.1515
3Zc	5	535.962	37	37c	3Z	13.6584
3Zc	6	533.076	37	37c	3Z	13.5849
3Zc	7	567.729	37	37c	3Z	14.468
3Zc	8	537.81	37	37c	3Z	13.7055
3Zc	9	549.254	37	37c	3Z	13.9972
3Zc	10	604.434	37	37c	3Z	15.4034
3Zd	1	513.702	37	37d	3Z	13.0912
3Zd	2	479.728	37	37d	3Z	12.2254
3Zd	3	629.008	37	37d	3Z	16.0296
3Zd	4	548.83	37	37d	3Z	13.9864
3Zd	5	424.576	37	37d	3Z	10.8199
3Zd	6	483.109	37	37d	3Z	12.3115
3Zd	7	474.293	37	37d	3Z	12.0869
3Zd	8	487.848	37	37d	3Z	12.4323
3Zd	9	408.946	37	37d	3Z	10.4216
3Ze	1	453.923	37	37e	3Z	11.5678
3Ze	2	543.069	37	37e	3Z	13.8396
3Ze	3	573.097	37	37e	3Z	14.6048
3Ze	4	561.781	37	37e	3Z	14.3164
3Ze	5	437.665	37	37e	3Z	11.1534
3Ze	6	493.57	37	37e	3Z	12.5781
3Ze	7	514.356	37	37e	3Z	13.1078
3Ze	8	535.812	37	37e	3Z	13.6546
3Ze	9	482.188	37	37e	3Z	12.2881
3Ze	10	531.341	37	37e	3Z	13.5407
3Zf	1	485.199	37	37f	3Z	12.3648
3Zf	2	532.169	37	37f	3Z	13.5618
3Zf	3	555.183	37	37f	3Z	14.1483
3Zf	4	542.393	37	37f	3Z	13.8223
3Zf	5	506.347	37	37f	3Z	12.9037
3Zf	6	512.842	37	37f	3Z	13.0693
3Zf	7	557.794	37	37f	3Z	14.2148
3Zf	8	544.044	37	37f	3Z	13.8644
3Zf	9	515.264	37	37f	3Z	13.131
3Zf	10	524.812	37	37f	3Z	13.3743
3Zg	1	570.898	37	37g	3Z	14.5488
3Zg	2	570.053	37	37g	3Z	14.5272
3Zg	3	526.959	37	37g	3Z	13.429
3Zg	4	480.928	37	37g	3Z	12.256
3Zg	5	485.842	37	37g	3Z	12.3812
3Zg	6	502.734	37	37g	3Z	12.8117
3Zg	7	497.932	37	37g	3Z	12.6893
3Zg	8	538.184	37	37g	3Z	13.7151
3Zg	9	499.149	37	37g	3Z	12.7203
3Zg	10	504.302	37	37g	3Z	12.8516
4Aa	1	414.56	27	27a	4A	10.5646
4Ab	1	421.473	27	27b	4A	10.7408
4Ac	1	450.984	27	27c	4A	11.4929
4Ad	1	515.331	27	27d	4A	13.1327
4Ae	1	456.367	27	27e	4A	11.6301
4Ae	2	516.089	27	27e	4A	13.152
4Ag	1	494.092	27	27g	4A	12.5914
4Ah	1	433.235	27	27h	4A	11.0406
4Ah	2	440.421	27	27h	4A	11.2237
4Ai	1	511.345	27	27i	4A	13.0311
4Ai	2	506.882	27	27i	4A	12.9174
4Ga	1	517.212	4	4a	4G	13.1806
4Ga	2	401.88	4	4a	4G	10.2415
4Gb	1	441.453	4	4b	4G	11.25
4Gc	1	454.736	4	4c	4G	11.5885
4Gc	2	428.423	4	4c	4G	10.9179
4Gc	3	436.69	4	4c	4G	11.1286
4Gd	1	470.225	4	4d	4G	11.9832
4Gd	2	441.516	4	4d	4G	11.2516
4Ge	1	457.323	4	4e	4G	11.6544
5Xa	1	458.66	26	26a	5X	11.6885
5Xb	1	463.919	26	26b	5X	11.8225
5Xb	2	432.365	26	26b	5X	11.0184
5Xc	1	430.224	26	26c	5X	10.9638
5Xc	2	435.873	26	26c	5X	11.1078
5Xc	3	456.563	26	26c	5X	11.635
5Xd	1	442.723	26	26d	5X	11.2823
5Xe	1	407.493	26	26e	5X	10.3845
5Xe	2	449.721	26	26e	5X	11.4607
5Xf	1	310.693	26	26f	5X	7.9177
5Xf	2	291.102	26	26f	5X	7.41844
5Xf	3	250.905	26	26f	5X	6.39406
5Xf	4	257.385	26	26f	5X	6.5592
5Xg	1	359.178	26	26g	5X	9.15329
5Xg	2	479.587	26	26g	5X	12.2218
5Xh	1	406.961	26	26h	5X	10.371
5Xi	1	455.7	26	26i	5X	11.6131
5Xi	2	497.581	26	26i	5X	12.6803
5Xi	3	370.99	26	26i	5X	9.4543
5Xj	1	393.984	26	26j	5X	10.0403
5Xj	2	458.025	26	26j	5X	11.6723
5Xj	3	486.414	26	26j	5X	12.3958
6Fa	1	443.472	47	47a	6F	11.3014
6Fa	2	358.45	47	47a	6F	9.13474
6Fa	3	405.792	47	47a	6F	10.3412
6Fa	4	420.548	47	47a	6F	10.7172
6Fa	5	421.584	47	47a	6F	10.7436
6Fa	6	359.236	47	47a	6F	9.15477
6Fa	7	429.779	47	47a	6F	10.9525
6Fa	8	422.779	47	47a	6F	10.7741
6Fa	9	458.724	47	47a	6F	11.6901
6Fa	10	346.388	47	47a	6F	8.82735
6Fb	1	415.445	47	47b	6F	10.5872
6Fb	2	430.056	47	47b	6F	10.9595
6Fb	3	373.955	47	47b	6F	9.52986
6Fb	4	438.725	47	47b	6F	11.1805
6Fb	5	405.76	47	47b	6F	10.3404
6Fb	6	454.709	47	47b	6F	11.5878
6Fb	7	467.204	47	47b	6F	11.9062
6Fb	8	453.45	47	47b	6F	11.5557
6Fc	1	408.145	47	47c	6F	10.4012
6Fc	2	346.298	47	47c	6F	8.82505
6Fc	3	435.921	47	47c	6F	11.109
6Fc	4	467.141	47	47c	6F	11.9046
6Fc	5	392.214	47	47c	6F	9.99518
6Fc	6	368.368	47	47c	6F	9.38749
6Fc	7	474.275	47	47c	6F	12.0864
6Fc	8	520.653	47	47c	6F	13.2683
6Fc	9	507.122	47	47c	6F	12.9235
6Fc	10	435.273	47	47c	6F	11.0925
6Fd	1	403.061	47	47d	6F	10.2716
6Fd	2	449.173	47	47d	6F	11.4467
6Fd	3	392.317	47	47d	6F	9.9978
6Fe	1	415.637	47	47e	6F	10.5921
6Fe	2	413.846	47	47e	6F	10.5464
6Fe	3	414.809	47	47e	6F	10.571
6Fe	4	474.224	47	47e	6F	12.0851
6Fe	5	405.296	47	47e	6F	10.3286
6Fe	6	381.923	47	47e	6F	9.73292
6Fe	7	466.369	47	47e	6F	11.8849
6Fe	8	432.962	47	47e	6F	11.0336
6Fe	9	281.88	47	47e	6F	7.18343
6Ga	1	397.64	32	32a	6G	10.1335
6Ga	2	466.063	32	32a	6G	11.8771
6Ga	3	468.213	32	32a	6G	11.9319
6Gb	1	531.278	32	32b	6G	13.5391
6Gb	2	468.525	32	32b	6G	11.9399
6Gb	3	549.392	32	32b	6G	14.0007
6Gb	4	417.786	32	32b	6G	10.6469
6Gc	1	419.341	32	32c	6G	10.6865
6Gc	2	450.279	32	32c	6G	11.4749
6Gc	3	528.271	32	32c	6G	13.4625
6Gc	4	314.759	32	32c	6G	8.02131
6Gd	1	511.268	32	32d	6G	13.0291
6Gd	2	574.463	32	32d	6G	14.6396
6Gd	3	391.855	32	32d	6G	9.98603
6Gd	4	513.822	32	32d	6G	13.0942
6Ge	1	605.179	32	32e	6G	15.4224
6Ge	2	499.581	32	32e	6G	12.7313
6Ge	3	520.582	32	32e	6G	13.2665
6Ge	4	498.037	32	32e	6G	12.692
6Ge	5	590.554	32	32e	6G	15.0497
6Ge	6	509.473	32	32e	6G	12.9834
6Ge	7	500.154	32	32e	6G	12.7459
6Ge	8	525.381	32	32e	6G	13.3888
6Gf	1	582.415	32	32f	6G	14.8423
6Gf	2	524.746	32	32f	6G	13.3726
6Gf	3	499.599	32	32f	6G	12.7318
6Gf	4	548.602	32	32f	6G	13.9806
6Gg	1	582.59	32	32g	6G	14.8467
6Gg	2	493.666	32	32g	6G	12.5806
6Gg	3	551.377	32	32g	6G	14.0513
6Gg	4	394.834	32	32g	6G	10.0619
6Gh	1	533.597	32	32h	6G	13.5982
6Gh	2	477.205	32	32h	6G	12.1611
6Gh	3	537.075	32	32h	6G	13.6868
6Gh	4	398.157	32	32h	6G	10.1466
6Gi	1	610.522	32	32i	6G	15.5585
6Gi	2	630.198	32	32i	6G	16.06
6Gi	3	517.949	32	32i	6G	13.1994
6Gi	4	557.861	32	32i	6G	14.2165
6Gi	5	568.573	32	32i	6G	14.4895
6Gi	6	705.531	32	32i	6G	17.9797
6Gi	7	563.753	32	32i	6G	14.3667
6Gi	8	468.267	32	32i	6G	11.9333
6Qa	1	626.86	44	44a	6Q	15.9749
6Qa	2	562.693	44	44a	6Q	14.3397
6Qa	3	578.921	44	44a	6Q	14.7532
6Qa	4	450.001	44	44a	6Q	11.4678
6Qa	5	479.579	44	44a	6Q	12.2216
6Qa	6	508.49	44	44a	6Q	12.9584
6Qb	1	507.278	44	44b	6Q	12.9275
6Qb	2	561.603	44	44b	6Q	14.3119
6Qb	3	573.086	44	44b	6Q	14.6045
6Qb	4	529.701	44	44b	6Q	13.4989
6Qb	5	492.005	44	44b	6Q	12.5382
6Qb	6	424.273	44	44b	6Q	10.8122
6Qb	7	362.439	44	44b	6Q	9.23639
6Qc	1	825.198	44	44c	6Q	21.0293
6Qc	2	531.035	44	44c	6Q	13.5329
6Qc	3	482.033	44	44c	6Q	12.2841
6Qc	4	434.277	44	44c	6Q	11.0671
6Qc	5	442.607	44	44c	6Q	11.2794
6Qc	6	541.366	44	44c	6Q	13.7962
6Qc	7	496.262	44	44c	6Q	12.6467
6Qc	8	423.361	44	44c	6Q	10.7889
6Qc	9	593.744	44	44c	6Q	15.131
6Qd	1	427.63	44	44d	6Q	10.8977
6Qd	2	488.571	44	44d	6Q	12.4507
6Qd	3	490.891	44	44d	6Q	12.5099
6Qd	4	593.45	44	44d	6Q	15.1235
6Qd	5	537.376	44	44d	6Q	13.6945
6Qd	6	559.288	44	44d	6Q	14.2529
6Qd	7	510.603	44	44d	6Q	13.0122
6Qd	8	565.702	44	44d	6Q	14.4163
6Qd	9	503.504	44	44d	6Q	12.8313
6Qd	10	525.568	44	44d	6Q	13.3936
6Qe	1	459.459	44	44e	6Q	11.7088
6Qe	2	544.718	44	44e	6Q	13.8816
6Qe	3	520.121	44	44e	6Q	13.2548
6Qe	4	446.727	44	44e	6Q	11.3844
6Qe	5	507.877	44	44e	6Q	12.9427
6Qe	6	445.308	44	44e	6Q	11.3482
6Qe	7	539.599	44	44e	6Q	13.7511
6Qe	8	483.012	44	44e	6Q	12.3091
6Qe	9	410.144	44	44e	6Q	10.4521
6Qe	10	330.536	44	44e	6Q	8.42338
6Qf	1	536.252	44	44f	6Q	13.6658
6Qf	2	541.029	44	44f	6Q	13.7876
6Qf	3	401.445	44	44f	6Q	10.2304
6Qf	4	514.403	44	44f	6Q	13.109
6Qf	5	548.389	44	44f	6Q	13.9751
6Qf	6	495.369	44	44f	6Q	12.624
6Qf	7	543.265	44	44f	6Q	13.8446
6Qf	8	492.286	44	44f	6Q	12.5454
6Qf	9	552.677	44	44f	6Q	14.0844
6Qf	10	491.56	44	44f	6Q	12.5269
6Qg	1	526.952	44	44g	6Q	13.4288
6Qg	2	504.886	44	44g	6Q	12.8665
6Qg	3	484.159	44	44g	6Q	12.3383
6Qg	4	590.09	44	44g	6Q	15.0378
6Qg	5	479.306	44	44g	6Q	12.2146
6Qg	6	434.608	44	44g	6Q	11.0755
6Qg	7	534.434	44	44g	6Q	13.6195
6Qg	8	585.045	44	44g	6Q	14.9093
6Qg	9	484.837	44	44g	6Q	12.3556
6Qg	10	477.646	44	44g	6Q	12.1723
7Da	1	457.076	38	38a	7D	11.6481
7Db	1	425.59	38	38b	7D	10.8457
7Db	2	391.915	38	38b	7D	9.98756
7Dc	1	483.79	38	38c	7D	12.3289
7Dc	2	468.506	38	38c	7D	11.9394
7Dc	3	504.441	38	38c	7D	12.8552
7Dc	4	477.597	38	38c	7D	12.1711
7Dc	5	498.064	38	38c	7D	12.6927
7Dc	6	448.746	38	38c	7D	11.4358
7Dd	1	424.667	38	38d	7D	10.8222
7Dd	2	444.429	38	38d	7D	11.3258
7Dd	3	447.148	38	38d	7D	11.3951
7De	1	462.024	38	38e	7D	11.7742
7De	2	481.304	38	38e	7D	12.2655
7Na	1	417.907	25	25a	7N	10.6499
7Na	2	506.969	25	25a	7N	12.9196
7Na	3	367.953	25	25a	7N	9.37691
7Nb	1	408.291	25	25b	7N	10.4049
7Nb	2	426.202	25	25b	7N	10.8613
7Nb	3	389.669	25	25b	7N	9.93032
7Nb	4	433.582	25	25b	7N	11.0494
7Nc	1	397.83	25	25c	7N	10.1383
7Nc	2	350.579	25	25c	7N	8.93415
7Nc	3	411.482	25	25c	7N	10.4862
7Nc	4	425.96	25	25c	7N	10.8552
7Nc	5	409.543	25	25c	7N	10.4368
7Nc	6	405.255	25	25c	7N	10.3275
7Nc	7	358.221	25	25c	7N	9.1289
7Nc	8	378.521	25	25c	7N	9.64622
7Nd	1	403.821	25	25d	7N	10.291
7Nd	2	458.955	25	25d	7N	11.696
7Nd	3	501.333	25	25d	7N	12.776
7Nd	4	411.358	25	25d	7N	10.483
7Nd	5	443.839	25	25d	7N	11.3108
7Nd	6	390.998	25	25d	7N	9.96419
7Nd	7	368.842	25	25d	7N	9.39956
7Ne	1	502.252	25	25e	7N	12.7994
7Ne	2	472.18	25	25e	7N	12.033
7Ne	3	555.774	25	25e	7N	14.1633
7Nf	1	462.903	25	25f	7N	11.7966
7Nf	2	444.057	25	25f	7N	11.3163
7Nf	3	397.354	25	25f	7N	10.1262
7Nf	4	484.123	25	25f	7N	12.3374
7Nf	5	429.708	25	25f	7N	10.9507
7Nf	6	423.002	25	25f	7N	10.7798
7Nf	7	409.38	25	25f	7N	10.4326
AQa	1		6	6a	AQ
AXa	1	555.431	12	12a	AX	14.1546
AXa	2	466.612	12	12a	AX	11.8911
AXa	3	486.954	12	12a	AX	12.4095
AXa	4	515.415	12	12a	AX	13.1348
AXa	5	539.156	12	12a	AX	13.7398
AXb	1	532.675	12	12b	AX	13.5747
AXb	2	436.19	12	12b	AX	11.1159
AXc	1	462.728	12	12c	AX	11.7922
AXc	2	472.708	12	12c	AX	12.0465
AXc	3	370.814	12	12c	AX	9.44982
AXd	1	458.144	12	12d	AX	11.6753
AXd	2	400.164	12	12d	AX	10.1978
AXe	1	492.582	12	12e	AX	12.553
AXe	2	468.459	12	12e	AX	11.9382
B7a	1	466.228	40	40a	B7	11.8813
B7a	2	380.415	40	40a	B7	9.69449
B7a	3	486.75	40	40a	B7	12.4043
B7b	1	501.853	40	40b	B7	12.7892
B7b	2	534.833	40	40b	B7	13.6297
B7b	3	359.902	40	40b	B7	9.17174
B7b	4	437.635	40	40b	B7	11.1527
B7b	5	525.436	40	40b	B7	13.3902
B7c	1	484.883	40	40c	B7	12.3568
B7c	2	528.558	40	40c	B7	13.4698
B7c	3	469.418	40	40c	B7	11.9626
B7c	4	472.486	40	40c	B7	12.0408
B7d	1	309.78	40	40d	B7	7.89443
B7d	2	447.714	40	40d	B7	11.4095
B7d	3	346.488	40	40d	B7	8.8299
B7d	4	468.358	40	40d	B7	11.9356
B7d	5	543.812	40	40d	B7	13.8585
B7d	6	413.767	40	40d	B7	10.5444
CBa	1	590.157	10	10a	CB	15.0396
CBa	2	467.537	10	10a	CB	11.9147
CBa	3	443.167	10	10a	CB	11.2937
CBb	1	451.519	10	10b	CB	11.5065
CBc	1	388.367	10	10c	CB	9.89714
CBd	1	485.065	10	10d	CB	12.3614
CBd	2	497.728	10	10d	CB	12.6841
CBe	1	570.036	10	10e	CB	14.5268
CBf	1	471.969	10	10f	CB	12.0277
CBg	1	457.929	10	10g	CB	11.6699
CTa	1	508.381	21	21a	CT	12.9556
CTb	1	512.152	21	21b	CT	13.0517
CTc	1	564.224	21	21c	CT	14.3787
CTd	1	488.273	21	21d	CT	12.4431
CTe	1	438.97	21	21e	CT	11.1867
CTe	2	480.035	21	21e	CT	12.2332
CTe	3	540.885	21	21e	CT	13.7839
CTf	1	473.513	21	21f	CT	12.067
CTf	2	534.443	21	21f	CT	13.6197
CTg	1	514.531	21	21g	CT	13.1123
CTh	1	459.833	21	21h	CT	11.7184
CTh	2	452.664	21	21h	CT	11.5357
CTi	1	430.965	21	21i	CT	10.9827
CTi	2	437.055	21	21i	CT	11.1379
D0a	1	500.585	2	2a	D0	12.7569
D0a	2	490.484	2	2a	D0	12.4995
D0a	3	500.48	2	2a	D0	12.7542
D0a	4	525.146	2	2a	D0	13.3828
D0a	5	500.854	2	2a	D0	12.7638
D0b	1	544.147	2	2b	D0	13.867
D0b	2	522.37	2	2b	D0	13.3121
D0b	3	526.197	2	2b	D0	13.4096
D0c	1	556.823	2	2c	D0	14.1901
D0c	2	514.944	2	2c	D0	13.1228
D0c	3	542.569	2	2c	D0	13.8268
D0c	4	443.809	2	2c	D0	11.31
D0c	5	440.308	2	2c	D0	11.2208
D0c	6	459.626	2	2c	D0	11.7131
D0d	1	556.187	2	2d	D0	14.1739
D0d	2	533.69	2	2d	D0	13.6005
D0d	3	505.651	2	2d	D0	12.886
D0d	4	514.294	2	2d	D0	13.1063
D0d	5	498.686	2	2d	D0	12.7085
D0e	1	550.81	2	2e	D0	14.0368
D0e	2	627.543	2	2e	D0	15.9923
D0e	3	587.484	2	2e	D0	14.9714
D0e	4	544.942	2	2e	D0	13.8873
D0e	5	483.218	2	2e	D0	12.3143
D0e	6	558.732	2	2e	D0	14.2387
D0e	7	476.445	2	2e	D0	12.1417
D0e	8	517.283	2	2e	D0	13.1824
D0e	9	463.498	2	2e	D0	11.8118
D0e	10	555.629	2	2e	D0	14.1596
D0f	1	534.436	2	2f	D0	13.6196
D0f	2	356.411	2	2f	D0	9.08277
D0f	3	535.126	2	2f	D0	13.6371
D0f	4	477.873	2	2f	D0	12.1781
D0f	5	488.628	2	2f	D0	12.4522
D0f	6	519.895	2	2f	D0	13.249
D0f	7	474.634	2	2f	D0	12.0956
D0f	8	528.39	2	2f	D0	13.4655
D0f	9	583.057	2	2f	D0	14.8586
D0f	10	573.784	2	2f	D0	14.6223
DCa	1	487.737	34	34a	DC	12.4295
DCb	1	459.065	34	34b	DC	11.6988
DCc	1	437.053	34	34c	DC	11.1379
DCd	1	447.596	34	34d	DC	11.4065
DCe	1	530.081	34	34e	DC	13.5086
DCe	2	515.999	34	34e	DC	13.1497
DCf	1	496.718	34	34f	DC	12.6584
DCg	1	486.374	34	34g	DC	12.3947
DCh	1	408.856	34	34h	DC	10.4193
DCh	2	491.373	34	34h	DC	12.5221
ELa	1	417.379	3	3a	EL	10.6365
ELb	1	307.158	3	3b	EL	7.82761
ELb	2	274.162	3	3b	EL	6.98674
ELc	1	523.467	3	3c	EL	13.34
ELd	1	564.09	3	3d	EL	14.3753
ELe	1	441.929	3	3e	EL	11.2621
EZa	1	516.086	24	24a	EZ	13.1519
EZb	1	330.363	24	24b	EZ	8.41897
EZc	1	533.129	24	24c	EZ	13.5863
EZd	1	517.227	24	24d	EZ	13.181
EZe	1	424.497	24	24e	EZ	10.8179
EZf	1	456.18	24	24f	EZ	11.6253
EZg	1	507.204	24	24g	EZ	12.9256
EZh	1	426.722	24	24h	EZ	10.8746
EZh	2	477.552	24	24h	EZ	12.1699
EZi	1	454.093	24	24i	EZ	11.5721
F3a	1	481.648	23	23a	F3	12.2743
F3a	2	507.397	23	23a	F3	12.9305
F3a	3	515.12	23	23a	F3	13.1273
F3a	4	536.751	23	23a	F3	13.6786
F3a	5	499.055	23	23a	F3	12.7179
F3b	1	421.224	23	23b	F3	10.7345
F3b	2	507.165	23	23b	F3	12.9246
F3b	3	459.403	23	23b	F3	11.7074
F3b	4	513.355	23	23b	F3	13.0823
F3c	1	465.641	23	23c	F3	11.8664
F3c	2	466.922	23	23c	F3	11.899
F3c	3	490.022	23	23c	F3	12.4877
F3c	4	454.925	23	23c	F3	11.5933
F3c	5	496.338	23	23c	F3	12.6487
F3c	6	434.146	23	23c	F3	11.0638
F3d	1	495.07	23	23d	F3	12.6164
F3d	2	481.728	23	23d	F3	12.2764
F3d	3	500.005	23	23d	F3	12.7421
F3d	4	536.022	23	23d	F3	13.66
F3e	1	498.132	23	23e	F3	12.6944
F3e	2	533.996	23	23e	F3	13.6083
GLa	1	562.567	42	42a	GL	14.3364
GLa	2	556.878	42	42a	GL	14.1915
GLa	3	576.7	42	42a	GL	14.6966
GLa	4	456.083	42	42a	GL	11.6228
GLa	5	551.809	42	42a	GL	14.0623
GLa	6	515.825	42	42a	GL	13.1453
GLa	7	482.926	42	42a	GL	12.3069
GLa	8	487.44	42	42a	GL	12.4219
GLa	9	579.846	42	42a	GL	14.7768
GLa	10	487.812	42	42a	GL	12.4314
GLb	1	548.144	42	42b	GL	13.9689
GLb	2	473.767	42	42b	GL	12.0735
GLb	3	513.605	42	42b	GL	13.0887
GLb	4	552.078	42	42b	GL	14.0691
GLb	5	580.212	42	42b	GL	14.7861
GLb	6	439.038	42	42b	GL	11.1884
GLb	7	565.931	42	42b	GL	14.4222
GLb	8	563.352	42	42b	GL	14.3565
GLb	9	538.366	42	42b	GL	13.7197
GLb	10	449.009	42	42b	GL	11.4425
GLc	1	527.897	42	42c	GL	13.4529
GLc	2	594.236	42	42c	GL	15.1435
GLc	3	369.523	42	42c	GL	9.41692
GLc	4	567.062	42	42c	GL	14.451
GLc	5	574.478	42	42c	GL	14.64
GLc	6	529.955	42	42c	GL	13.5054
GLc	7	541.218	42	42c	GL	13.7924
GLc	8	503.76	42	42c	GL	12.8378
GLc	9	494.027	42	42c	GL	12.5898
GLc	10	571.424	42	42c	GL	14.5622
GLd	1	527.293	42	42d	GL	13.4375
GLd	2	513.7	42	42d	GL	13.0911
GLd	3	506.164	42	42d	GL	12.8991
GLd	4	541.309	42	42d	GL	13.7947
GLd	5	563.69	42	42d	GL	14.3651
GLd	6	559.183	42	42d	GL	14.2502
GLd	7	590.613	42	42d	GL	15.0512
GLd	8	562.229	42	42d	GL	14.3278
GLd	9	532.856	42	42d	GL	13.5793
GLd	10	559.216	42	42d	GL	14.2511
GLe	1	488.586	42	42e	GL	12.4511
GLe	2	478.457	42	42e	GL	12.193
GLe	3	544.937	42	42e	GL	13.8872
GLe	4	470.341	42	42e	GL	11.9862
GLe	5	521.81	42	42e	GL	13.2978
GLe	6	570.292	42	42e	GL	14.5333
GLe	7	457.916	42	42e	GL	11.6695
GLe	8	518.399	42	42e	GL	13.2109
GLf	1	531.645	42	42f	GL	13.5484
GLf	2	583.609	42	42f	GL	14.8727
GLf	3	577.718	42	42f	GL	14.7226
GLf	4	531.668	42	42f	GL	13.549
GLf	5	536.337	42	42f	GL	13.668
GLf	6	484.048	42	42f	GL	12.3355
GLf	7	546.119	42	42f	GL	13.9173
GLf	8	519.213	42	42f	GL	13.2316
GLf	9	541.764	42	42f	GL	13.8063
GLf	10	584.905	42	42f	GL	14.9057
HLa	1	430.379	14	14a	HL	10.9678
HLa	2	513.8	14	14a	HL	13.0937
HLa	3	426.926	14	14a	HL	10.8798
HLa	4	370.233	14	14a	HL	9.43501
HLb	1	492.827	14	14b	HL	12.5592
HLb	2	544.536	14	14b	HL	13.8769
HLb	3	419.218	14	14b	HL	10.6833
HLb	4	607.989	14	14b	HL	15.494
HLb	5	383.276	14	14b	HL	9.7674
HLc	1	494.392	14	14c	HL	12.5991
HLc	2	479.872	14	14c	HL	12.2291
HLc	3	527.798	14	14c	HL	13.4504
HLd	1	443.508	14	14d	HL	11.3024
HLd	2	472.97	14	14d	HL	12.0532
HLd	3	422.639	14	14d	HL	10.7705
HLe	1	434.844	14	14e	HL	11.0816
HLe	2	460.929	14	14e	HL	11.7463
HLe	3	322.496	14	14e	HL	8.21848
HLe	4	458.034	14	14e	HL	11.6725
HLe	5	321.469	14	14e	HL	8.19231
HLe	6	397.388	14	14e	HL	10.127
HLe	7	413.746	14	14e	HL	10.5439
HLe	8	310.067	14	14e	HL	7.90174
HLe	9	294.769	14	14e	HL	7.51189
HLf	1	456.009	14	14f	HL	11.6209
HLg	1	467.796	14	14g	HL	11.9213
HLg	2	454.653	14	14g	HL	11.5864
HLg	3	434.77	14	14g	HL	11.0797
HMa	1	479.545	18	18a	HM	12.2207
HMa	2	512.359	18	18a	HM	13.057
HMa	3	502.107	18	18a	HM	12.7957
HMa	4	454.823	18	18a	HM	11.5907
HMa	5	532.027	18	18a	HM	13.5582
HMa	6	487.726	18	18a	HM	12.4292
HMa	7	479.599	18	18a	HM	12.2221
HMa	8	540.996	18	18a	HM	13.7867
HMb	1	458.259	18	18b	HM	11.6783
HMb	2	406.036	18	18b	HM	10.3474
HMb	3	567.28	18	18b	HM	14.4566
HMb	4	480.742	18	18b	HM	12.2512
HMb	5	422.935	18	18b	HM	10.7781
HMb	6	485.763	18	18b	HM	12.3792
HMb	7	455.217	18	18b	HM	11.6007
HMc	1	507.338	18	18c	HM	12.929
HMc	2	512.621	18	18c	HM	13.0636
HMc	3	504.914	18	18c	HM	12.8672
HMc	4	424.939	18	18c	HM	10.8291
HMc	5	411.31	18	18c	HM	10.4818
HMc	6	438.061	18	18c	HM	11.1635
HMc	7	525.774	18	18c	HM	13.3988
HMc	8	506.788	18	18c	HM	12.915
HMc	9	475.543	18	18c	HM	12.1187
HMd	1	525.11	18	18d	HM	13.3819
HMd	2	520.46	18	18d	HM	13.2634
HMd	3	472.606	18	18d	HM	12.0439
HMd	4	519.805	18	18d	HM	13.2467
HMd	5	481.506	18	18d	HM	12.2707
HMd	6	533.925	18	18d	HM	13.6065
HMd	7	495.34	18	18d	HM	12.6232
HMd	8	441.358	18	18d	HM	11.2476
HMe	1	539.066	18	18e	HM	13.7376
HMe	2	425.26	18	18e	HM	10.8373
HMe	3	455.378	18	18e	HM	11.6048
HMe	4	508.97	18	18e	HM	12.9706
HMe	5	516.352	18	18e	HM	13.1587
HMe	6	424.56	18	18e	HM	10.8195
HMe	7	473.013	18	18e	HM	12.0543
HMe	8	559.864	18	18e	HM	14.2676
HMe	9	513.495	18	18e	HM	13.0859
HMe	10	555.894	18	18e	HM	14.1664
I3a	1	476.431	11	11a	I3	12.1414
I3a	2	346.272	11	11a	I3	8.82439
I3b	1	467.587	11	11b	I3	11.916
I3b	2	369.087	11	11b	I3	9.40581
I3b	3	430.766	11	11b	I3	10.9776
I3b	4	272.902	11	11b	I3	6.95463
I3c	1	439.133	11	11c	I3	11.1909
I3c	2	440.654	11	11c	I3	11.2296
I3c	3	480.274	11	11c	I3	12.2393
I3d	1	426.583	11	11d	I3	10.871
I3d	2	415.267	11	11d	I3	10.5827
I3d	3	461.039	11	11d	I3	11.7491
I3d	4	436.531	11	11d	I3	11.1246
I3d	5	308.408	11	11d	I3	7.85947
I3d	6	445.463	11	11d	I3	11.3522
I3e	1	485.029	11	11e	I3	12.3605
I3e	2	242.073	11	11e	I3	6.16899
I3f	1	507.162	11	11f	I3	12.9245
I3f	2	466.593	11	11f	I3	11.8906
I3g	1	438.724	11	11g	I3	11.1804
I3g	2	449.952	11	11g	I3	11.4666
I3g	3	367.358	11	11g	I3	9.36175
J9a	1	417.832	1	1a	J9	10.648
J9b	1	517.801	1	1b	J9	13.1956
J9b	2	474.862	1	1b	J9	12.1014
J9b	3	483.895	1	1b	J9	12.3316
J9b	4	477.246	1	1b	J9	12.1621
J9b	5	429.585	1	1b	J9	10.9475
J9b	6	403.282	1	1b	J9	10.2772
J9c	1	480.516	1	1c	J9	12.2455
J9c	2	398.12	1	1c	J9	10.1457
J9c	3	431.398	1	1c	J9	10.9937
J9c	4	489.335	1	1c	J9	12.4702
J9d	1	390.036	1	1d	J9	9.93967
J9d	2	483.407	1	1d	J9	12.3191
J9e	1	434.204	1	1e	J9	11.0652
J9e	2	518.614	1	1e	J9	13.2164
J9f	1	447.48	1	1f	J9	11.4036
J9f	2	414.741	1	1f	J9	10.5693
JEa	1	588.187	43	43a	JE	14.9893
JEa	2	495.972	43	43a	JE	12.6393
JEa	3	531.092	43	43a	JE	13.5343
JEa	4	493.83	43	43a	JE	12.5848
JEa	5	529.596	43	43a	JE	13.4962
JEa	6	474.259	43	43a	JE	12.086
JEa	7	581.386	43	43a	JE	14.816
JEa	8	490.777	43	43a	JE	12.507
JEa	9	458.825	43	43a	JE	11.6927
JEa	10	568.111	43	43a	JE	14.4777
JEb	1	499.8	43	43b	JE	12.7369
JEb	2	535.313	43	43b	JE	13.6419
JEb	3	523.364	43	43b	JE	13.3374
JEb	4	523.63	43	43b	JE	13.3442
JEb	5	539.941	43	43b	JE	13.7598
JEb	6	436.223	43	43b	JE	11.1167
JEb	7	519.805	43	43b	JE	13.2467
JEb	8	615.975	43	43b	JE	15.6975
JEb	9	500.646	43	43b	JE	12.7585
JEb	10	408.61	43	43b	JE	10.413
JEc	1	556.443	43	43c	JE	14.1804
JEc	2	516.66	43	43c	JE	13.1666
JEc	3	518.652	43	43c	JE	13.2173
JEc	4	509.487	43	43c	JE	12.9838
JEc	5	483.442	43	43c	JE	12.32
JEc	6	617.267	43	43c	JE	15.7304
JEc	7	462.992	43	43c	JE	11.7989
JEc	8	492.088	43	43c	JE	12.5404
JEc	9	541.631	43	43c	JE	13.8029
JEc	10	508.915	43	43c	JE	12.9692
JEd	1	548.635	43	43d	JE	13.9814
JEd	2	472.294	43	43d	JE	12.0359
JEd	3	524.093	43	43d	JE	13.356
JEd	4	564.963	43	43d	JE	14.3975
JEd	5	519.801	43	43d	JE	13.2466
JEd	6	330.961	43	43d	JE	8.43421
JEd	7	543.704	43	43d	JE	13.8557
JEd	8	581.211	43	43d	JE	14.8116
JEd	9	409.44	43	43d	JE	10.4342
JEd	10	468.425	43	43d	JE	11.9373
JEe	1	533.268	43	43e	JE	13.5898
JEe	2	465.167	43	43e	JE	11.8543
JEe	3	513.685	43	43e	JE	13.0907
JEe	4	500.538	43	43e	JE	12.7557
JEe	5	504.563	43	43e	JE	12.8583
JEe	6	464.28	43	43e	JE	11.8317
JEe	7	525.188	43	43e	JE	13.3839
JEe	8	496.234	43	43e	JE	12.646
JEe	9	439.665	43	43e	JE	11.2044
JEe	10	519.678	43	43e	JE	13.2435
L1a	1	519.932	41	41a	L1	13.2499
L1a	2	500.355	41	41a	L1	12.751
L1a	3	447.444	41	41a	L1	11.4027
L1a	4	417.572	41	41a	L1	10.6414
L1a	5	452.186	41	41a	L1	11.5235
L1a	6	449.007	41	41a	L1	11.4425
L1a	7	316.884	41	41a	L1	8.07547
L1b	1	485.269	41	41b	L1	12.3666
L1b	2	500.504	41	41b	L1	12.7548
L1b	3	549.738	41	41b	L1	14.0095
L1c	1	492.248	41	41c	L1	12.5444
L1c	2	529.888	41	41c	L1	13.5037
L1d	1	457.645	41	41d	L1	11.6626
L1d	2	451.529	41	41d	L1	11.5068
L1d	3	364.924	41	41d	L1	9.29972
L1d	4	467.658	41	41d	L1	11.9178
L1d	5	434.751	41	41d	L1	11.0792
L1d	6	484.534	41	41d	L1	12.3479
L1d	7	303.03	41	41d	L1	7.72241
L1d	8	329.182	41	41d	L1	8.38887
L1e	1	480.814	41	41e	L1	12.2531
L1e	2	532.229	41	41e	L1	13.5633
L1e	3	441.637	41	41e	L1	11.2547
L1e	4	512.361	41	41e	L1	13.057
L1e	5	489.159	41	41e	L1	12.4657
LHa	1	547.375	30	30a	LH	13.9493
LHb	1	475.278	30	30b	LH	12.112
LHb	2	484.475	30	30b	LH	12.3464
LHc	1	543.713	30	30c	LH	13.856
LHc	2	546.619	30	30c	LH	13.93
LHd	1	511.456	30	30d	LH	13.0339
LHe	1	451.57	30	30e	LH	11.5078
LHe	2	558.831	30	30e	LH	14.2412
LHe	3	551.979	30	30e	LH	14.0666
LJa	1	550.463	9	9a	LJ	14.028
LJa	2	521.529	9	9a	LJ	13.2906
LJa	3	472.283	9	9a	LJ	12.0357
LJa	4	400.029	9	9a	LJ	10.1943
LJa	5	357.363	9	9a	LJ	9.10703
LJa	6	438.977	9	9a	LJ	11.1869
LJa	7	497.778	9	9a	LJ	12.6854
LJa	8	443.541	9	9a	LJ	11.3032
LJb	1	490.526	9	9b	LJ	12.5006
LJc	1	506.588	9	9c	LJ	12.9099
LJc	2	484.121	9	9c	LJ	12.3373
LJc	3	496.702	9	9c	LJ	12.6579
LJc	4	532.525	9	9c	LJ	13.5709
LJd	1	495.384	9	9d	LJ	12.6244
LJd	2	501.551	9	9d	LJ	12.7815
LJd	3	497.552	9	9d	LJ	12.6796
LJd	4	515.378	9	9d	LJ	13.1339
LJe	1	411.101	9	9e	LJ	10.4765
LJe	2	485.754	9	9e	LJ	12.3789
LJe	3	500.483	9	9e	LJ	12.7543
LJe	4	534.343	9	9e	LJ	13.6172
LJe	5	503.763	9	9e	LJ	12.8379
MFa	1	503.905	46	46a	MF	12.8415
MFa	2	530.516	46	46a	MF	13.5197
MFa	3	489.599	46	46a	MF	12.4769
MFa	4	529.519	46	46a	MF	13.4943
MFa	5	518.208	46	46a	MF	13.206
MFa	6	489.337	46	46a	MF	12.4703
MFa	7	545.967	46	46a	MF	13.9134
MFa	8	550.457	46	46a	MF	14.0278
MFa	9	488.902	46	46a	MF	12.4592
MFa	10	540.166	46	46a	MF	13.7656
MFb	1	496.833	46	46b	MF	12.6613
MFb	2	516.254	46	46b	MF	13.1562
MFb	3	425.826	46	46b	MF	10.8517
MFb	4	520.113	46	46b	MF	13.2546
MFb	5	569.81	46	46b	MF	14.521
MFb	6	555.233	46	46b	MF	14.1496
MFb	7	533.67	46	46b	MF	13.6
MFb	8	516.871	46	46b	MF	13.1719
MFb	9	381.99	46	46b	MF	9.73463
MFb	10	552.264	46	46b	MF	14.0739
MFc	1	560.487	46	46c	MF	14.2834
MFc	2	474.181	46	46c	MF	12.084
MFc	3	455.442	46	46c	MF	11.6065
MFc	4	457.247	46	46c	MF	11.6525
MFc	5	491.193	46	46c	MF	12.5176
MFc	6	472.253	46	46c	MF	12.0349
MFc	7	500.305	46	46c	MF	12.7498
MFc	8	513.081	46	46c	MF	13.0753
MFd	1	525.401	46	46d	MF	13.3893
MFd	2	538.28	46	46d	MF	13.7175
MFd	3	491.242	46	46d	MF	12.5188
MFd	4	453.519	46	46d	MF	11.5575
MFd	5	568.48	46	46d	MF	14.4871
MFd	6	565.003	46	46d	MF	14.3985
MFd	7	495.525	46	46d	MF	12.628
MFd	8	513.648	46	46d	MF	13.0898
MFd	9	505.936	46	46d	MF	12.8933
MFd	10	456.64	46	46d	MF	11.637
MFe	1	486.616	46	46e	MF	12.4009
MFe	2	532.819	46	46e	MF	13.5784
MFe	3	565.444	46	46e	MF	14.4098
MFe	4	541.727	46	46e	MF	13.8054
MFe	5	501.73	46	46e	MF	12.7861
MFe	6	571.498	46	46e	MF	14.564
MFe	7	544.011	46	46e	MF	13.8636
MFe	8	495.077	46	46e	MF	12.6165
MFe	9	561.373	46	46e	MF	14.306
MFe	10	518.818	46	46e	MF	13.2216
N2a	1	598.725	49	49a	N2	15.2579
N2a	2	439.075	49	49a	N2	11.1894
N2a	3	460.906	49	49a	N2	11.7457
N2a	4	338.76	49	49a	N2	8.63296
N2a	5	401.656	49	49a	N2	10.2358
N2b	1	421.342	49	49b	N2	10.7375
N2b	2	459.227	49	49b	N2	11.7029
N2b	3	489.416	49	49b	N2	12.4723
N2b	4	467.406	49	49b	N2	11.9114
N2b	5	494.341	49	49b	N2	12.5978
N2b	6	531.812	49	49b	N2	13.5527
N2b	7	467.78	49	49b	N2	11.9209
N2c	1	542.912	49	49c	N2	13.8356
N2c	2	439.609	49	49c	N2	11.203
N2c	3	426.854	49	49c	N2	10.8779
N2c	4	397.449	49	49c	N2	10.1286
N2c	5	367.992	49	49c	N2	9.3779
N2c	6	440.14	49	49c	N2	11.2165
N2d	1	564.506	49	49d	N2	14.3859
N2d	2	449.02	49	49d	N2	11.4428
N2d	3	492.245	49	49d	N2	12.5444
N2d	4	432.613	49	49d	N2	11.0247
N2d	5	496.184	49	49d	N2	12.6447
N2e	1	447.902	49	49e	N2	11.4143
N2e	2	500.084	49	49e	N2	12.7441
N2e	3	507.485	49	49e	N2	12.9327
N2e	4	409.4	49	49e	N2	10.4331
N2e	5	468.302	49	49e	N2	11.9342
N2e	6	454.878	49	49e	N2	11.5921
N2e	7	462.284	49	49e	N2	11.7808
N2e	8	495.14	49	49e	N2	12.6181
N4a	1	444.406	29	29a	N4	11.3252
N4a	2	373.721	29	29a	N4	9.5239
N4b	1	476.643	29	29b	N4	12.1468
N4c	1	519.646	29	29c	N4	13.2427
N4d	1	446.578	29	29d	N4	11.3806
N4e	1	543.074	29	29e	N4	13.8397
N4f	1	506.7	29	29f	N4	12.9127
N4f	2	296.367	29	29f	N4	7.55261
N4g	1	444.878	29	29g	N4	11.3373
O9a	1	523.496	20	20a	O9	13.3408
O9a	2	507.508	20	20a	O9	12.9333
O9a	3	551.581	20	20a	O9	14.0565
O9a	4	452.579	20	20a	O9	11.5335
O9a	5	507.347	20	20a	O9	12.9292
O9a	6	458.637	20	20a	O9	11.6879
O9a	7	338.424	20	20a	O9	8.62439
O9b	1	539.73	20	20b	O9	13.7545
O9b	2	516.774	20	20b	O9	13.1695
O9b	3	450.165	20	20b	O9	11.472
O9b	4	593.489	20	20b	O9	15.1245
O9b	5	509.471	20	20b	O9	12.9834
O9b	6	459.05	20	20b	O9	11.6984
O9b	7	385.813	20	20b	O9	9.83205
O9b	8	534.689	20	20b	O9	13.626
O9c	1	454.863	20	20c	O9	11.5917
O9c	2	414.491	20	20c	O9	10.5629
O9c	3	586.861	20	20c	O9	14.9556
O9c	4	464.544	20	20c	O9	11.8384
O9c	5	479.65	20	20c	O9	12.2234
O9c	6	534.821	20	20c	O9	13.6294
O9c	7	520.163	20	20c	O9	13.2558
O9c	8	351.953	20	20c	O9	8.96917
O9d	1	499.705	20	20d	O9	12.7345
O9d	2	457.022	20	20d	O9	11.6467
O9d	3	490.243	20	20d	O9	12.4933
O9d	4	446.8	20	20d	O9	11.3862
O9d	5	570.839	20	20d	O9	14.5473
O9d	6	507.738	20	20d	O9	12.9392
O9d	7	499.399	20	20d	O9	12.7267
O9d	8	518.396	20	20d	O9	13.2108
O9d	9	386.975	20	20d	O9	9.86167
O9e	1	489.211	20	20e	O9	12.467
O9e	2	471.815	20	20e	O9	12.0237
O9e	3	520.423	20	20e	O9	13.2625
O9e	4	513.089	20	20e	O9	13.0756
O9e	5	444.869	20	20e	O9	11.337
O9e	6	481.358	20	20e	O9	12.2669
O9e	7	574.609	20	20e	O9	14.6433
O9e	8	500.085	20	20e	O9	12.7442
O9e	9	508.285	20	20e	O9	12.9531
O9e	10	512.344	20	20e	O9	13.0566
O9f	1	585.262	20	20f	O9	14.9148
O9f	2	522.754	20	20f	O9	13.3219
O9f	3	483.116	20	20f	O9	12.3117
O9f	4	550.433	20	20f	O9	14.0272
O9f	5	509.015	20	20f	O9	12.9717
O9f	6	543.446	20	20f	O9	13.8492
O9f	7	410.129	20	20f	O9	10.4517
O9f	8	463.292	20	20f	O9	11.8065
O9f	9	518.594	20	20f	O9	13.2158
O9f	10	399.489	20	20f	O9	10.1806
O9g	1	496.394	20	20g	O9	12.6501
O9g	2	514.023	20	20g	O9	13.0994
O9g	3	489.331	20	20g	O9	12.4701
O9g	4	525.992	20	20g	O9	13.4044
O9g	5	575.843	20	20g	O9	14.6748
O9g	6	522.081	20	20g	O9	13.3047
O9g	7	495.975	20	20g	O9	12.6394
O9g	8	437.612	20	20g	O9	11.1521
O9g	9	616.252	20	20g	O9	15.7046
O9g	10	317.616	20	20g	O9	8.09412
QIa	1	363.325	7	7a	QI	9.25897
QIa	2	491.183	7	7a	QI	12.5173
QIa	3	472.8	7	7a	QI	12.0488
QIa	4	480.949	7	7a	QI	12.2565
QOa	1	574.976	19	19a	QO	14.6527
QOa	2	467.995	19	19a	QO	11.9264
QOa	3	446.394	19	19a	QO	11.3759
QOa	4	627.652	19	19a	QO	15.9951
QOa	5	490.237	19	19a	QO	12.4932
QOa	6	483.575	19	19a	QO	12.3234
QOa	7	492.983	19	19a	QO	12.5632
QOa	8	447.899	19	19a	QO	11.4143
QOa	9	476.099	19	19a	QO	12.1329
QOa	10	357.052	19	19a	QO	9.09911
QOb	1	445.082	19	19b	QO	11.3425
QOb	2	448.835	19	19b	QO	11.4381
QOb	3	394.186	19	19b	QO	10.0454
QOb	4	466.41	19	19b	QO	11.886
QOb	5	493.55	19	19b	QO	12.5776
QOb	6	520.356	19	19b	QO	13.2607
QOb	7	548.313	19	19b	QO	13.9732
QOb	8	414.848	19	19b	QO	10.572
QOc	1	412.823	19	19c	QO	10.5204
QOc	2	479.408	19	19c	QO	12.2172
QOc	3	447.45	19	19c	QO	11.4028
QOc	4	492.642	19	19c	QO	12.5545
QOc	5	442.679	19	19c	QO	11.2812
QOc	6	479.832	19	19c	QO	12.228
QOc	7	492.628	19	19c	QO	12.5541
QOd	1	450.343	19	19d	QO	11.4765
QOd	2	452.73	19	19d	QO	11.5374
QOd	3	463.469	19	19d	QO	11.811
QOd	4	412.652	19	19d	QO	10.516
QOd	5	304.561	19	19d	QO	7.76143
QOd	6	425.879	19	19d	QO	10.8531
QOd	7	457.178	19	19d	QO	11.6507
QOd	8	507.284	19	19d	QO	12.9276
QOd	9	557.393	19	19d	QO	14.2046
QOe	1	498.983	19	19e	QO	12.7161
QOe	2	449.053	19	19e	QO	11.4437
QOe	3	307.922	19	19e	QO	7.84708
QOe	4	408.894	19	19e	QO	10.4202
QOe	5	501.14	19	19e	QO	12.771
QOe	6	490.891	19	19e	QO	12.5099
QOe	7	401.897	19	19e	QO	10.2419
QOe	8	432.371	19	19e	QO	11.0185
QOe	9	498.487	19	19e	QO	12.7034
QOe	10	506.243	19	19e	QO	12.9011
RQa	1	439.644	8	8a	RQ	11.2039
RQa	2	514.797	8	8a	RQ	13.1191
RQa	3	484.589	8	8a	RQ	12.3493
RQa	4	482.312	8	8a	RQ	12.2912
RQa	5	536.686	8	8a	RQ	13.6769
RQa	6	504.012	8	8a	RQ	12.8442
RQa	7	525.167	8	8a	RQ	13.3833
RQa	8	504.153	8	8a	RQ	12.8478
RQa	9	528.436	8	8a	RQ	13.4667
RQb	1	535.679	8	8b	RQ	13.6512
RQb	2	491.479	8	8b	RQ	12.5248
RQb	3	461.629	8	8b	RQ	11.7641
RQb	4	492.035	8	8b	RQ	12.539
RQb	5	498.39	8	8b	RQ	12.701
RQb	6	487.834	8	8b	RQ	12.432
RQc	1	530.376	8	8c	RQ	13.5161
RQc	2	401.996	8	8c	RQ	10.2445
RQc	3	473.457	8	8c	RQ	12.0656
RQc	4	440.276	8	8c	RQ	11.22
RQc	5	526.897	8	8c	RQ	13.4274
RQc	6	467.828	8	8c	RQ	11.9221
RQd	1	466.359	8	8d	RQ	11.8847
RQd	2	516.448	8	8d	RQ	13.1612
RQd	3	497.69	8	8d	RQ	12.6831
RQd	4	497.295	8	8d	RQ	12.6731
RQd	5	459.104	8	8d	RQ	11.6998
RQd	6	542.827	8	8d	RQ	13.8334
RQd	7	452.787	8	8d	RQ	11.5388
RQd	8	488.083	8	8d	RQ	12.4383
RQd	9	519.753	8	8d	RQ	13.2454
RQe	1	457.266	8	8e	RQ	11.653
RQe	2	395.058	8	8e	RQ	10.0677
RQe	3	455.168	8	8e	RQ	11.5995
RQe	4	367.215	8	8e	RQ	9.3581
RQe	5	434.703	8	8e	RQ	11.078
TPa	1	480.345	13	13a	TP	12.2411
TPb	1	537.236	13	13b	TP	13.6909
TPb	2	484.501	13	13b	TP	12.347
TPc	1	514.21	13	13c	TP	13.1041
TPd	1	523.276	13	13d	TP	13.3352
TPd	2	513.898	13	13d	TP	13.0962
TPe	1	578.441	13	13e	TP	14.741
TPe	2	582.517	13	13e	TP	14.8449
TPe	3	529.778	13	13e	TP	13.5009
TPe	4	334.575	13	13e	TP	8.5263
TPf	1	527.582	13	13f	TP	13.4449
TPf	2	512.92	13	13f	TP	13.0712
VCa	1	500.835	36	36a	VC	12.7633
VCa	2	473.675	36	36a	VC	12.0711
VCa	3	449.404	36	36a	VC	11.4526
VCa	4	422.324	36	36a	VC	10.7625
VCa	5	439.429	36	36a	VC	11.1984
VCa	6	509.354	36	36a	VC	12.9804
VCb	1	487.522	36	36b	VC	12.424
VCb	2	462.333	36	36b	VC	11.7821
VCb	3	312.499	36	36b	VC	7.96372
VCc	1	431.576	36	36c	VC	10.9983
VCc	2	495.747	36	36c	VC	12.6336
VCc	3	618.164	36	36c	VC	15.7533
VCc	4	382.032	36	36c	VC	9.7357
VCd	1	495.354	36	36d	VC	12.6236
VCd	2	448.992	36	36d	VC	11.4421
VCd	3	432.388	36	36d	VC	11.019
VCd	4	529.86	36	36d	VC	13.5029
VCd	5	462.465	36	36d	VC	11.7855
VCd	6	447.164	36	36d	VC	11.3955
VCd	7	506.004	36	36d	VC	12.895
VCd	8	478.74	36	36d	VC	12.2002
VCd	9	462.062	36	36d	VC	11.7752
VCe	1	472.32	36	36e	VC	12.0366
VCe	2	464.794	36	36e	VC	11.8448
VCe	3	434.656	36	36e	VC	11.0768
VCe	4	525.801	36	36e	VC	13.3995
VCe	5	537.358	36	36e	VC	13.694
VCf	1	528.663	36	36f	VC	13.4724
VCf	2	437.655	36	36f	VC	11.1532
VCf	3	507.92	36	36f	VC	12.9438
VCf	4	473.505	36	36f	VC	12.0668
VCf	5	483.311	36	36f	VC	12.3167
VCf	6	500.003	36	36f	VC	12.7421
VCf	7	336.731	36	36f	VC	8.58125
VCf	8	468.643	36	36f	VC	11.9429
VCf	9	499.987	36	36f	VC	12.7417
W2a	1	480.333	48	48a	W2	12.2408
W2a	2	544.464	48	48a	W2	13.8751
W2a	3	528.945	48	48a	W2	13.4796
W2a	4	490.653	48	48a	W2	12.5038
W2a	5	607.131	48	48a	W2	15.4721
W2a	6	484.881	48	48a	W2	12.3567
W2a	7	515.818	48	48a	W2	13.1451
W2a	8	517.836	48	48a	W2	13.1965
W2a	9	563.207	48	48a	W2	14.3528
W2a	10	581.556	48	48a	W2	14.8204
W2b	1	484.477	48	48b	W2	12.3464
W2b	2	563.975	48	48b	W2	14.3723
W2b	3	574.069	48	48b	W2	14.6296
W2b	4	538.039	48	48b	W2	13.7114
W2b	5	494.158	48	48b	W2	12.5931
W2b	6	468.121	48	48b	W2	11.9296
W2b	7	504.496	48	48b	W2	12.8566
W2b	8	507.659	48	48b	W2	12.9372
W2c	1	552.533	48	48c	W2	14.0807
W2c	2	347.435	48	48c	W2	8.85403
W2c	3	593.615	48	48c	W2	15.1277
W2c	4	493.559	48	48c	W2	12.5779
W2c	5	521.5	48	48c	W2	13.2899
W2c	6	457.331	48	48c	W2	11.6546
W2c	7	462.49	48	48c	W2	11.7861
W2c	8	551.006	48	48c	W2	14.0418
W2d	1	505.372	48	48d	W2	12.8789
W2d	2	514.252	48	48d	W2	13.1052
W2d	3	491.598	48	48d	W2	12.5279
W2d	4	559.794	48	48d	W2	14.2658
W2d	5	502.853	48	48d	W2	12.8147
W2d	6	554.963	48	48d	W2	14.1427
W2d	7	523.507	48	48d	W2	13.341
W2d	8	597.377	48	48d	W2	15.2235
W2e	1	514.388	48	48e	W2	13.1087
W2e	2	509.472	48	48e	W2	12.9834
W2e	3	498.119	48	48e	W2	12.6941
W2e	4	484.337	48	48e	W2	12.3428
W2e	5	514.079	48	48e	W2	13.1008
W2e	6	470.51	48	48e	W2	11.9905
WPa	1	564.747	22	22a	WP	14.392
WPa	2	427.436	22	22a	WP	10.8928
WPa	3	496.442	22	22a	WP	12.6513
WPa	4	530.24	22	22a	WP	13.5126
WPa	5	423.951	22	22a	WP	10.804
WPa	6	476.284	22	22a	WP	12.1376
WPa	7	518.302	22	22a	WP	13.2084
WPa	8	513.947	22	22a	WP	13.0974
WPa	9	559.212	22	22a	WP	14.251
WPb	1	553.185	22	22b	WP	14.0974
WPb	2	474.843	22	22b	WP	12.1009
WPb	3	498.009	22	22b	WP	12.6913
WPb	4	522.584	22	22b	WP	13.3175
WPb	5	456.844	22	22b	WP	11.6422
WPb	6	518.031	22	22b	WP	13.2015
WPb	7	429.596	22	22b	WP	10.9478
WPb	8	435.934	22	22b	WP	11.1093
WPb	9	462.999	22	22b	WP	11.7991
WPb	10	516.312	22	22b	WP	13.1577
WPc	1	562.579	22	22c	WP	14.3368
WPc	2	512.49	22	22c	WP	13.0603
WPc	3	567.464	22	22c	WP	14.4612
WPc	4	363.177	22	22c	WP	9.2552
WPc	5	468.232	22	22c	WP	11.9324
WPc	6	611.662	22	22c	WP	15.5876
WPd	1	539.823	22	22d	WP	13.7568
WPd	2	567.237	22	22d	WP	14.4555
WPd	3	542.09	22	22d	WP	13.8146
WPd	4	533.784	22	22d	WP	13.6029
WPd	5	526.387	22	22d	WP	13.4144
WPd	6	527.328	22	22d	WP	13.4384
WPd	7	544.156	22	22d	WP	13.8673
WPe	1	522.1	22	22e	WP	13.3052
WPe	2	367.671	22	22e	WP	9.36972
WPe	3	471.689	22	22e	WP	12.0205
WPe	4	534.272	22	22e	WP	13.6154
WPe	5	458.595	22	22e	WP	11.6868
WPe	6	474.908	22	22e	WP	12.1025
WPe	7	498.077	22	22e	WP	12.693
WPf	1	429.418	22	22f	WP	10.9433
WPf	2	520.895	22	22f	WP	13.2745
WPf	3	538.22	22	22f	WP	13.716
WPf	4	521.615	22	22f	WP	13.2928
WPf	5	490.934	22	22f	WP	12.511
X1a	1	582.083	28	28a	X1	14.8338
X1a	2	581.473	28	28a	X1	14.8183
X1a	3	492.235	28	28a	X1	12.5441
X1b	1	419.429	28	28b	X1	10.6887
X1b	2	565.549	28	28b	X1	14.4124
X1c	1	496.56	28	28c	X1	12.6543
X1d	1	521.031	28	28d	X1	13.2779
X1e	1	493.985	28	28e	X1	12.5887
X1f	1	534.457	28	28f	X1	13.6201
X1g	1	522.868	28	28g	X1	13.3248

## Sheet: Sperm_viability
Male_ID	Picture_ID	dead	live	date	dissection	row_sum	percentage_live
1	YL	57	99	2022-10-12	glands	156	0.634615
10	RY	11	21	2022-10-18	glands	32	0.65625
12	T3	40	196	2022-10-18	glands	236	0.830508
13	8D	80	66	2022-10-12	glands	146	0.452055
14	53	49	99	2022-10-12	glands	148	0.668919
17	TQ	311	898	2022-10-26	testes	1209	0.742763
18	PX	226	322	2022-11-03	testes	548	0.587591
19	NN	282	1066	2022-11-09	testes	1348	0.790801
2	TK	193	459	2022-11-03	testes	652	0.703988
20	VU	151	1305	2022-11-09	testes	1456	0.896291
21	E9	22	72	2022-10-18	glands	94	0.765957
22	JD	247	1021	2022-11-09	testes	1268	0.805205
23	7U	36	385	2022-10-25	testes	421	0.914489
24	13	95	85	2022-10-18	glands	180	0.472222
25	DF	249	203	2022-11-09	testes	452	0.449115
26	EV	518	653	2022-10-25	testes	1171	0.557643
27	FR	34	93	2022-10-18	glands	127	0.732283
28	6Y	39	116	2022-10-12	glands	155	0.748387
29	ZS	17	45	2022-10-12	glands	62	0.725806
3	A5	21	71	2022-10-17	testes	92	0.771739
30	6G	36	166	2022-10-18	glands	202	0.821782
32	91	306	886	2022-11-09	testes	1192	0.743289
33	JZ	355	436	2022-10-25	testes	791	0.551201
34	ZK	171	246	2022-10-25	testes	417	0.589928
35	B8	185	627	2022-10-25	testes	812	0.772167
36	QJ	356	1092	2022-11-09	testes	1448	0.754144
37	ND	396	672	2022-11-09	testes	1068	0.629213
38	HI	210	280	2022-10-25	testes	490	0.571429
4	Z0	30	127	2022-10-17	glands	157	0.808917
40	5J	194	337	2022-10-25	testes	531	0.634652
41	AG	391	448	2022-10-25	testes	839	0.533969
42	DR	175	949	2022-11-03	testes	1124	0.844306
43	3J	191	553	2022-11-03	testes	744	0.74328
44	SK	212	1090	2022-11-03	testes	1302	0.837174
46	82	309	341	2022-11-03	testes	650	0.524615
47	IA	182	595	2022-10-26	testes	777	0.765766
48	6I	219	304	2022-11-03	testes	523	0.581262
49	SG	270	664	2022-10-26	testes	934	0.710921
6	K5	34	49	2022-10-17	glands	83	0.590361
7	ZJ	76	73	2022-10-18	glands	149	0.489933
8	LV	307	1198	2022-10-26	testes	1505	0.796013
9	6F	301	364	2022-11-03	testes	665	0.547368
