# Supplementary material for: Fertility correlates with queen size and sperm quality in an ant
Source: PLoS One. 2025 Dec 10;20(12):e0336378. doi: 10.1371/journal.pone.0336378 (PMC12694860; doi:10.1371/journal.pone.0336378)
Supplement: S3 File — (TXT) [file pone.0336378.s003.txt]

######## 14th October 2025 #####
################################
# Fertility correlates with queen size and sperm quality in an ant#
# Authors: Lena-Marie Süß , Jan Oettler, Luisa Maria Jaimes-Nino
# Corresponding Author: LJ: jaimes.luisa@outlook.com

#TO run in R 


library(readxl)
library(ggplot2)
library(psych)
library(reshape)
library(carData)
library(effects)
library(DHARMa)
library(glmmTMB)
library(car)
library(lmtest)
library(zoo)
library(sandwich)
library(AER)
library(MASS)
library(Matrix)
library(lme4)
library(broom.mixed)


# Read in data
setwd("~/")
merged <- read_excel("SF2_merged_onlysacrificed_offset_sexualproduction.xlsx")

merged$Queen <- as.factor(merged$Queen)
describe(merged)

summary(merged)


# SUM OF EGGS
fit1 <- glmmTMB(Sum_Eggs ~ Q_TL + median_µm + percentage_live , data=merged)
summary(fit1) 
# Family: gaussian  ( identity )
# Formula:          Sum_Eggs ~ Q_TL + median_µm + percentage_live
# Data: merged
# 
# AIC      BIC   logLik deviance df.resid 
# 426.0    434.2   -208.0    416.0       33 
# 
# 
# Dispersion estimate for gaussian family (sigma^2): 3.33e+03 
# 
# Conditional model:
#   Estimate Std. Error z value Pr(>|z|)  
# (Intercept)     -362.3427   363.2979  -0.997   0.3186  
# Q_TL               1.2878     0.6524   1.974   0.0484 *
#   median_µm         -8.9595    10.5365  -0.850   0.3951  
# percentage_live  -55.2959    75.5183  -0.732   0.4640  
res1 = simulateResiduals(fit1, plot = T)


# SUM OF LARVAE
fit2 <- glmmTMB(Sum_Larvae ~ Q_TL + median_µm + percentage_live , data = merged)
summary(fit2) #ACI=477
# Family: gaussian  ( identity )
# Formula:          Sum_Larvae ~ Q_TL + median_µm + percentage_live
# Data: merged
# 
# AIC      BIC   logLik deviance df.resid 
# 477.2    485.4   -233.6    467.2       33 
# 
# 
# Dispersion estimate for gaussian family (sigma^2): 1.28e+04 
# 
# Conditional model:
#   Estimate Std. Error z value Pr(>|z|)   
# (Intercept)     -1329.461    712.314  -1.866  0.06199 . 
# Q_TL                3.708      1.279   2.899  0.00374 **
#   median_µm         -18.770     20.659  -0.909  0.36358   
# percentage_live  -146.845    148.068  -0.992  0.32133   
coef(fit2)
res2 = simulateResiduals(fit2, plot=T)
summary(merged)
par(mfrow=c(2,2))
plotResiduals(res2, form = model.frame(fit2)$Q_TL)
plotResiduals(res2, form = model.frame(fit2)$median_µm)
plotResiduals(res2, form = model.frame(fit2)$percentage_live)
plotResiduals(res2, form = model.frame(fit2)$week_of_sexual_production)


# SUM OF PUPAE
fit3 <- glmmTMB(allpupae ~ Q_TL + median_µm + percentage_live , data = merged)
summary(fit3) #477
# Family: gaussian  ( identity )
# Formula:          allpupae ~ Q_TL + median_µm + percentage_live
# Data: merged
# 
# AIC      BIC   logLik deviance df.resid 
# 477.8    486.0   -233.9    467.8       33 
# 
# 
# Dispersion estimate for gaussian family (sigma^2): 1.3e+04 
# 
# Conditional model:
#   Estimate Std. Error z value Pr(>|z|)  
# (Intercept)     -1199.622    718.523  -1.670   0.0950 .
# Q_TL                3.271      1.290   2.535   0.0112 *
#   median_µm         -34.657     20.839  -1.663   0.0963 .
# percentage_live    18.141    149.359   0.122   0.9033  
res3 = simulateResiduals(fit3, plot=T)


#### SUM WORKER PUPAE####
fit10 <- glmmTMB(Sum_Worker_pupae ~ Q_TL + median_µm + percentage_live , data = merged) # AIC 469
summary(fit10)
# Family: gaussian  ( identity )
# Formula:          Sum_Worker_pupae ~ Q_TL + median_µm + percentage_live
# Data: merged
# 
# AIC      BIC   logLik deviance df.resid 
# 469.3    477.5   -229.7    459.3       33 
# 
# 
# Dispersion estimate for gaussian family (sigma^2): 1.04e+04 
# 
# Conditional model:
#   Estimate Std. Error z value Pr(>|z|)   
# (Intercept)     -1214.318    642.663  -1.890  0.05882 . 
# Q_TL                3.162      1.154   2.740  0.00614 **
#   median_µm         -29.577     18.639  -1.587  0.11254   
# percentage_live     3.361    133.589   0.025  0.97993 
res10 = simulateResiduals(fit10, plot=T)

### Sexual offspring ###

#### SUM QUEEN PUPAE ####
fit5 <- glmmTMB(Sum_Queen_pupae ~ Q_TL + median_µm + percentage_live , data = merged)
summary(fit5) #326

fit5 <- glmmTMB(Sum_Queen_pupae ~ Q_TL + median_µm + percentage_live + offset(log(week_of_sexual_production)), data = merged)
summary(fit5) #319


fit5 <- glmmTMB(Sum_Queen_pupae ~ Q_TL + median_µm + percentage_live + week_of_sexual_production, data = merged) #AIC: 307.6
summary(fit5)
# Family: gaussian  ( identity )
# Formula:          
#   Sum_Queen_pupae ~ Q_TL + median_µm + percentage_live + week_of_sexual_production
# Data: merged
# 
# AIC      BIC   logLik deviance df.resid 
# 307.6    317.2   -147.8    295.6       31 
# 
# 
# Dispersion estimate for gaussian family (sigma^2):  173 
# 
# Conditional model:
#   Estimate Std. Error z value Pr(>|z|)    
# (Intercept)               158.9257    87.3680   1.819 0.068906 .  
# Q_TL                       -0.1689     0.1571  -1.075 0.282245    
# median_µm                  -1.9051     2.5053  -0.760 0.447015    
# percentage_live            18.6525    17.5389   1.063 0.287559    
# week_of_sexual_production  -3.4428     0.8855  -3.888 0.000101 ***
res5 = simulateResiduals(fit5, plot=T)
testDispersion(fit5)


#### SUM ERGATOID PUPAE####
fit8 <- glmmTMB(Sum_Ergatoid_pupae ~ Q_TL + median_µm + percentage_live , data = merged) #AIC: 181.2
summary(fit8)

fit8 <- glmmTMB(Sum_Ergatoid_pupae ~ Q_TL + median_µm + percentage_live + offset(log(week_of_sexual_production)), data = merged) #AIC: 179.9
summary(fit8)

fit8 <- glmmTMB(Sum_Ergatoid_pupae ~ Q_TL + median_µm + percentage_live + week_of_sexual_production, data = merged) #AIC: 170.9 lowest
summary(fit8) 
# Family: gaussian  ( identity )
# Formula:          
#   Sum_Ergatoid_pupae ~ Q_TL + median_µm + percentage_live + week_of_sexual_production
# Data: merged
# 
# AIC      BIC   logLik deviance df.resid 
# 170.9    180.6    -79.4    158.9       31 
# 
# 
# Dispersion estimate for gaussian family (sigma^2): 4.29 
# 
# Conditional model:
#   Estimate Std. Error z value Pr(>|z|)   
# (Intercept)               -5.60558   13.77762  -0.407  0.68411   
# Q_TL                       0.02089    0.02477   0.843  0.39912   
# median_µm                  0.32939    0.39508   0.834  0.40443   
# percentage_live           -5.27901    2.76583  -1.909  0.05631 . 
# week_of_sexual_production -0.38394    0.13963  -2.750  0.00597 **
testDispersion(fit8)
res8 = simulateResiduals(fit8, plot=T)

# SUM WINGED MALE PUPAE

fit9a <- glmmTMB(Sum_Winged_male_pupae ~ Q_TL + median_µm + percentage_live , data = merged, family = nbinom2) #AIC: 85.1 no >2 difference in AIC. We keep this simplest model
summary(fit9a)
# Family: nbinom2  ( log )
# Formula:          Sum_Winged_male_pupae ~ Q_TL + median_µm + percentage_live
# Data: merged
# 
# AIC      BIC   logLik deviance df.resid 
# 85.1     93.3    -37.5     75.1       33 
# 
# 
# Dispersion parameter for nbinom2 family (): 0.324 
# 
# Conditional model:
#   Estimate Std. Error z value Pr(>|z|)  
# (Intercept)     -31.00152   16.39581  -1.891   0.0586 .
# Q_TL              0.06357    0.02983   2.131   0.0331 *
#   median_µm        -0.48614    0.44475  -1.093   0.2744  
# percentage_live   0.30728    3.60830   0.085   0.9321 
res9a = simulateResiduals(fit9a, plot=T)

fit9b <- glmmTMB(Sum_Winged_male_pupae ~ Q_TL + median_µm + percentage_live + week_of_sexual_production, data = merged, family = nbinom2) #AIC: 86.2 
summary(fit9b)

fit9c <- glmmTMB(Sum_Winged_male_pupae ~ Q_TL + median_µm + percentage_live + offset(log(week_of_sexual_production)), data = merged, family = nbinom2) #AIC: 84.1 
summary(fit9c)
res9c = simulateResiduals(fit9c, plot=T)
# exp(cbind(OR = coef(fit9a), confint(fit9a)))
# tidy(fit9a,conf.int=TRUE,exponentiate=TRUE,effects="fixed")


#### CASTE RATIO ####
library(patchwork)
fit7a <- glmmTMB(casteratio_pupae ~  Q_TL  + median_µm  + percentage_live , data = merged)
summary(fit7a) #   -125.3
res7a = simulateResiduals(fit7a, plot=T) #not ok

fit7b <- glmmTMB(casteratio_pupae ~  Q_TL  + median_µm  + percentage_live + offset(log(week_of_sexual_production)), data = merged)
summary(fit7b) #    30.1
res7b = simulateResiduals(fit7b, plot=T) #terrible

fit7c <- glmmTMB(casteratio_pupae ~  Q_TL + median_µm  + percentage_live + week_of_sexual_production, data = merged)

testDispersion(fit7c)
res7c = simulateResiduals(fit7c, plot=T) #ok and better AIC
summary(fit7c) #  -130
# Family: gaussian  ( identity )
# Formula:          
#   casteratio_pupae ~ Q_TL + median_µm + percentage_live + week_of_sexual_production
# Data: merged
# 
# AIC      BIC   logLik deviance df.resid 
# -130.7   -121.1     71.4   -142.7       31 
# 
# 
# Dispersion estimate for gaussian family (sigma^2): 0.00124 
# 
# Conditional model:
#   Estimate Std. Error z value Pr(>|z|)   
# (Intercept)                0.6677004  0.2338955   2.855  0.00431 **
#   Q_TL                      -0.0010135  0.0004206  -2.410  0.01596 * 
#   median_µm                  0.0016415  0.0067071   0.245  0.80665   
# percentage_live            0.0520079  0.0469540   1.108  0.26802   
# week_of_sexual_production -0.0069793  0.0023705  -2.944  0.00324 **

QTL_cr <- ggplot(data=merged, aes(x=Q_TL, y = casteratio_pupae))+
  geom_point()+
  geom_smooth(method = "lm")

week_cr <- ggplot(data=merged, aes(x=week_of_sexual_production, y = casteratio_pupae))+
  geom_point()+
  geom_smooth(method = "lm")


QTL_cr + week_cr 

#### SEX RATIO ####


fit6 <- glmmTMB(cbind(Sum_Queen_pupae, malepupae) ~ Q_TL + median_µm + percentage_live + week_of_sexual_production, data = merged, family = "binomial")
summary(fit6) # AIC 154.4
res6 = simulateResiduals(fit6, plot=T)


fit6 <- glmmTMB(cbind(Sum_Queen_pupae, malepupae) ~ Q_TL + median_µm + percentage_live + offset(log(week_of_sexual_production)), data = merged, family = "binomial")
summary(fit6) # AIC 173.6
res6 = simulateResiduals(fit6, plot=T)

fit6 <- glmmTMB(cbind(Sum_Queen_pupae, malepupae) ~ Q_TL + median_µm + percentage_live, data = merged, family = "binomial")
summary(fit6) # ACI 154.3 keep simplest no change in AIC
# Family: binomial  ( logit )
# Formula:          
#   cbind(Sum_Queen_pupae, malepupae) ~ Q_TL + median_µm + percentage_live
# Data: merged
# 
# AIC      BIC   logLik deviance df.resid 
# 154.3    160.8    -73.1    146.3       34 
# 
# 
# Conditional model:
#   Estimate Std. Error z value Pr(>|z|)   
# (Intercept)     12.269377   4.458185   2.752  0.00592 **
#   Q_TL            -0.020539   0.008652  -2.374  0.01760 * 
#   median_µm       -0.049329   0.099588  -0.495  0.62037   
# percentage_live  2.523742   0.796329   3.169  0.00153 **
res6 = simulateResiduals(fit6, plot=T) #ok
tidy(fit6,conf.int=TRUE,exponentiate=TRUE,effects="fixed")

# plogis(coef) gives you probability # plogis(x) has consequently been called the ‘inverse logit’

# exp(coef) gives you odds.
# 
# Intercept is the log-odds of sexratio when QTL = 0.
plogis(12.269377)
[1] 0.9999953
plogis(12.269377-0.020539) # formula of plogis 1 / (1 + exp(-x))
# [1] 0.9999952 change in prbabilty per 1 um?
exp(-0.020539) 
#[1] 0.9796705 # Odds ratio 
# For every one-unit increase in QTL (1um), the odds of success decrease by about 2% (i.e., the odds are about 97% of what they were before).


# SEX RATIO all females
fit8 <- glmmTMB(cbind(femalepupae, malepupae) ~ Q_TL + median_µm + percentage_live + week_of_sexual_production, data = merged, family = "binomial")
summary(fit8) #AIC 151.3

fit8 <- glmmTMB(cbind(femalepupae, malepupae) ~ Q_TL + median_µm + percentage_live + offset(log(week_of_sexual_production)), data = merged, family = "binomial")
summary(fit8) #AIC 156.1

fit8 <- glmmTMB(cbind(femalepupae, malepupae) ~ Q_TL + median_µm + percentage_live, data = merged, family = "binomial") #AIC 151.9 keep simplest no improvement on AIC
res8 = simulateResiduals(fit8, plot=T)
summary(fit8)
# Family: binomial  ( logit )
# Formula:          cbind(femalepupae, malepupae) ~ Q_TL + median_µm + percentage_live
# Data: merged
# 
# AIC      BIC   logLik deviance df.resid 
# 151.9    158.5    -72.0    143.9       34 
# 
# 
# Conditional model:
#   Estimate Std. Error z value Pr(>|z|)  
# (Intercept)      8.434024   3.468904   2.431   0.0150 *
#   Q_TL            -0.008045   0.006362  -1.264   0.2060  
# median_µm       -0.052221   0.091694  -0.570   0.5690  
# percentage_live  1.405861   0.652479   2.155   0.0312 *
testDispersion(fit8)
# exp(cbind(OR = coef(fit8), confint(fit8)))
tidy(fit8,conf.int=TRUE,exponentiate=TRUE,effects="fixed")

####### PLOTS #####
library(readxl)
library(ggplot2)
library(psych)
library(reshape)
library(carData)
library(effects)
library(DHARMa)
library(glmmTMB)
library(car)
library(lmtest)
library(zoo)
library(sandwich)
library(AER)
library(MASS)
library(Matrix)
library(lme4)
library(carData)
library(effects)
library(sjPlot)
library(jtools)
library(ggeffects)
library(blorr)
library(DescTools)
library(ggpubr)
library(dplyr)
library(svglite)
library(patchwork)


setwd("~/Dropbox/2023_Causes_variation_Jaimes_Suess_et_al/Raw_data")
merged <- read_excel("SF2_merged_onlysacrificed_sexuals.xlsx")
merged_2 <- read_excel("SF2_merged_onlysacrificed_sexuals.xlsx")

merged$Daysuntilegglaying <- as.numeric(merged$Daysuntilegglaying)
merged$Queen <- as.factor(merged$Queen)
#males <- read_excel("maletraits_complete.xlsx")

merged_2$Daysuntilegglaying <- as.numeric(merged_2$Daysuntilegglaying)
merged_2$Queen <- as.factor(merged_2$Queen)


#### Plots final

# FIGURE 1
##### Onset of sexual production #####
p1 <-ggplot() +
  stat_smooth(data = merged, aes(x = merged$week_of_sexual_production , y= merged$Sum_Ergatoid_pupae, col= "#120e80", fill= "#120e80"), linetype = "solid", linewidth = 1, 
              method = "lm", alpha = 0.15)+
  stat_smooth(data = merged, aes(x = merged$week_of_sexual_production , y= merged$Sum_Winged_male_pupae, col= "#7ad975", fill= "#7ad975"), linetype = "solid", linewidth = 1, 
              method = "lm", alpha = 0.2)+
  geom_point(data = merged, aes(x = merged$week_of_sexual_production , y= merged$Sum_Ergatoid_pupae, col= "#120e80"))+
  geom_point(data = merged, aes(x = merged$week_of_sexual_production , y= merged$Sum_Winged_male_pupae, col= "#7ad975"))+
  scale_colour_manual(values= c("#120e80","#7ad975"),
                      labels=c("Wingless male pupae","Winged male pupae"))+
  scale_fill_manual(values= c("#120e80","#7ad975"),
                    labels=c("Wingless male pupae","Winged male pupae"), guide="none")+
  xlab("Onset of sexual_production (week)") + 
  ylab("Number of offspring") +
  theme_minimal()+
  theme(legend.position = "bottom",
        axis.title.x  = element_text(size = 15),    
        axis.title.y= element_text(size = 15),
        axis.text = element_text(size = 12),
        legend.text = element_text(size = 10),
        legend.title = element_blank())+
  scale_y_continuous(n.breaks = 6) +
  scale_x_continuous(n.breaks = 8)

p1b <-ggplot() +
  stat_smooth(data = merged, aes(x = merged$week_of_sexual_production , y= merged$Sum_Queen_pupae, col= "#f754c6", fill= "#f754c6"), linetype = "solid", linewidth = 1, 
              method = "lm", alpha = 0.2)+
  geom_point(data = merged, aes(x = merged$week_of_sexual_production , y= merged$Sum_Queen_pupae, col= "#f754c6"))+
  scale_colour_manual(values= c("#f754c6"),
                      labels=c("Queen Pupae"))+
  scale_fill_manual(values= c("#f754c6"),
                    labels=c("Queen Pupae"), guide="none")+
  xlab("Onset of sexual production (week)") + 
  ylab("Number of offspring") +
  theme_minimal()+
  theme(legend.position = "bottom",
        axis.title.x  = element_text(size = 15),    
        axis.title.y= element_text(size = 15),
        axis.text = element_text(size = 12),
        legend.text = element_text(size = 10),
        legend.title = element_blank())+
  scale_y_continuous(n.breaks = 10) +
  scale_x_continuous(n.breaks = 8)

p1c <-ggplot(merged, aes(x = week_of_sexual_production , y= casteratio_pupae, weight = femalepupae)) +
  stat_smooth(data = merged, aes(x = merged$week_of_sexual_production , y= merged$casteratio_pupae, col = "#120e80", fill = "#120e80"), linetype = "solid", 
              method = "lm", alpha = 0.15)+
  geom_point(data = merged, aes(x = merged$week_of_sexual_production , y= merged$casteratio_pupae, col = "#6bc1f2"))+
  scale_colour_manual(values= c("#120e80","#6bc1f2"))+
  scale_fill_manual(values= c("#120e80","#6bc1f2"), guide="none")+
  xlab("Onset of sexual production (week)") + 
  ylab("Caste ratio") +
  theme_minimal()+
  theme(legend.position = "none",
        axis.title.x  = element_text(size = 15),    
        axis.title.y= element_text(size = 15),
        axis.text = element_text(size = 12),
        legend.text = element_text(size = 10),
        legend.title = element_blank())+
  scale_y_continuous(n.breaks = 10) +
  scale_x_continuous(n.breaks = 8)

p1 + p1b +p1c + plot_annotation(tag_levels = 'A')


# Offspring production Q_TL
# PLOT 2
###### Eggs and allpupae #####
p2a <-ggplot() +
  geom_point(data = merged, aes(x = merged$Q_TL , y= merged$allpupae, col= "#6bc1f2"))+
  stat_smooth(data = merged, aes(x = merged$Q_TL , y= merged$allpupae, col= "#6bc1f2", fill= "#6bc1f2"), linetype = "solid", linewidth = 1, 
              method = "lm", alpha = 0.2)+
  geom_point(data = merged, aes(x = merged$Q_TL , y= merged$Sum_Eggs, col= "#03021c", fill= "#03021c"))+
  stat_smooth(data = merged, aes(x = merged$Q_TL , y= merged$Sum_Eggs, col= "#03021c"), linetype = "solid", linewidth = 1, 
              method = "lm", alpha = 0.2)+
  scale_colour_manual(values= c("#03021c","#6bc1f2"),
                      labels=c("Eggs","Total Pupae"))+
  scale_fill_manual(values = c("#03021c","#6bc1f2"), 
                    name = c("Eggs","Total Pupae"), guide = "none")  +
  xlab("Queen Thorax Length [µm]") + 
  ylab("Number of offspring") +
  theme_minimal()+
  theme(legend.position = "bottom",
        axis.title.x  = element_text(size = 15),    
        axis.title.y= element_text(size = 15),
        axis.text = element_text(size = 12),
        legend.text = element_text(size = 10),
        legend.title = element_blank()) +
  scale_y_continuous(n.breaks = 5) +
  scale_x_continuous(n.breaks = 8)
p2a
ggsave("QTL eggs and pupae.svg", p3b, width = 12.8, height = 11, units = "cm")
ggsave("QTL eggs and pupae.pdf", p3b, width = 12.8, height = 11, units = "cm")


p2b <-ggplot() +
  geom_point(data = merged, aes(x = merged$Q_TL , y= merged$Sum_Larvae, col= "#120e80"))+
  stat_smooth(data = merged, aes(x = merged$Q_TL , y= merged$Sum_Larvae, col= "#120e80", fill= "#120e80"), linetype = "solid", linewidth = 1, 
              method = "lm", alpha = 0.2)+
  scale_colour_manual(values= c("#120e80"),
                      labels=c("Total larvae"))+
  scale_fill_manual(values = c("#120e80"), 
                    name = c("Total larvae"), guide = "none")  +
  xlab("Queen Thorax Length [µm]") + 
  ylab("Number of larvae") +
  theme_minimal()+
  theme(legend.position = "none",
        axis.title.x  = element_text(size = 15),    
        axis.title.y= element_text(size = 15),
        axis.text = element_text(size = 12),
        legend.text = element_text(size = 10),
        legend.title = element_blank()) +
  scale_y_continuous(n.breaks = 5) +
  scale_x_continuous(n.breaks = 8)
p2b
ggsave("QTL eggs and pupae.svg", p3b, width = 12.8, height = 11, units = "cm")
ggsave("QTL eggs and pupae.pdf", p3b, width = 12.8, height = 11, units = "cm")


#### Worker ####

p2c <-ggplot() +
  geom_point(data = merged, aes(x = merged$Q_TL , y= merged$Sum_Worker_pupae, col= "#fa8f5a"))+
  stat_smooth(data = merged, aes(x = merged$Q_TL , y= merged$Sum_Worker_pupae, col= "#fa8f5a", fill= "#fa8f5a"), linetype = "solid", linewidth = 1, 
              method = "lm", alpha = 0.2)+
  scale_colour_manual(values= c("#fa8f5a"),
                      labels=c("Worker Pupae"))+
  scale_fill_manual(values= c("#fa8f5a"),
                    labels=c("Worker Pupae"), guide = "none")+
  xlab("Queen Thorax Length [µm]") + 
  ylab("Number of offspring") +
  theme_minimal()+
  theme(legend.position = "bottom",
        axis.title.x  = element_text(size = 15),    
        axis.title.y= element_text(size = 15),
        axis.text = element_text(size = 12),
        legend.text = element_text(size = 10),
        legend.title = element_blank()) +
  scale_y_continuous(n.breaks = 6) +
  scale_x_continuous(n.breaks = 8)
p2c
ggsave("workers QTL.svg", p3b, width = 12.8, height = 11, units = "cm")
ggsave("workers QTL.pdf", p3b, width = 12.8, height = 11, units = "cm")


##### Queens #####
# supl
psupl4 <-ggplot() +
  stat_smooth(data = merged, aes(x = merged$Q_TL , y= merged$Sum_Queen_pupae, col= "#f754c6", fill= "#f754c6"), linetype = "solid", linewidth = 1, 
              method = "lm", alpha = 0.2)+
  geom_point(data = merged, aes(x = merged$Q_TL , y= merged$Sum_Queen_pupae, col= "#f754c6"))+
  scale_colour_manual(values= c("#f754c6"),
                      labels=c("Queen Pupae"))+
  scale_fill_manual(values= c("#f754c6"),
                    labels=c("Queen Pupae"), guide="none")+
  xlab("Queen Thorax Length [µm]") + 
  ylab("Number of offspring") +
  theme_minimal()+
  theme(legend.position = "bottom",
        axis.title.x  = element_text(size = 15),    
        axis.title.y= element_text(size = 15),
        axis.text = element_text(size = 12),
        legend.text = element_text(size = 10),
        legend.title = element_blank())+
  scale_y_continuous(n.breaks = 6) +
  scale_x_continuous(n.breaks = 8)
psupl4
ggsave("queens QTL.svg", p3c, width = 12.8, height = 11, units = "cm")
ggsave("queens QTL.pdf", p3c, width = 12.8, height = 11, units = "cm")


#### Males ####

p2d <-ggplot() +
  stat_smooth(data = merged, aes(x = merged$Q_TL , y= merged$Sum_Ergatoid_pupae, col= "#120e80", fill= "#120e80"), linetype = "solid", linewidth = 1, 
              method = "lm", alpha = 0.15)+
  stat_smooth(data = merged, aes(x = merged$Q_TL , y= merged$Sum_Winged_male_pupae, col= "#7ad975", fill= "#7ad975"), linetype = "solid", linewidth = 1, 
              method = "glm", method.args = list(family = poisson(link = "log")), alpha = 0.2)+
  geom_point(data = merged, aes(x = merged$Q_TL , y= merged$Sum_Ergatoid_pupae, col= "#120e80"))+
  geom_point(data = merged, aes(x = merged$Q_TL , y= merged$Sum_Winged_male_pupae, col= "#7ad975"))+
  scale_colour_manual(values= c("#120e80","#7ad975"),
                      labels=c("Wingless male pupae","Winged male pupae"))+
  scale_fill_manual(values= c("#120e80","#7ad975"),
                    labels=c("Wingless male pupae","Winged male Pupae"), guide="none")+
  xlab("Queen Thorax Length [µm]") + 
  ylab("Number of offspring") +
  theme_minimal()+
  theme(legend.position = "bottom",
        axis.title.x  = element_text(size = 15),    
        axis.title.y= element_text(size = 15),
        axis.text = element_text(size = 12),
        legend.text = element_text(size = 10),
        legend.title = element_blank())+
  scale_y_continuous(n.breaks = 6) +
  scale_x_continuous(n.breaks = 8)
p2d
ggsave("males QTL.svg", p3c, width = 12.8, height = 11, units = "cm")
ggsave("males QTL.pdf", p3c, width = 12.8, height = 11, units = "cm")


# Ratios Q_TL


##### casteratio ####

p2e <-ggplot(merged, aes(x = Q_TL , y= casteratio_pupae, weight = femalepupae)) +
  stat_smooth(data = merged, aes(x = merged$Q_TL , y= merged$casteratio_pupae, col = "#120e80", fill = "#120e80"), linetype = "solid", 
              method = "lm", alpha = 0.15)+
  geom_point(data = merged, aes(x = merged$Q_TL , y= merged$casteratio_pupae, col = "#6bc1f2"))+
  scale_colour_manual(values= c("#120e80","#6bc1f2"))+
  scale_fill_manual(values= c("#120e80","#6bc1f2"), guide="none")+
  xlab("Queen Thorax Length [µm]") + 
  ylab("Caste ratio") +
  theme_minimal()+
  theme(legend.position = "none",
        axis.title.x  = element_text(size = 15),    
        axis.title.y= element_text(size = 15),
        axis.text = element_text(size = 12),
        legend.text = element_text(size = 10),
        legend.title = element_blank())+
  scale_y_continuous(n.breaks = 6) +
  scale_x_continuous(n.breaks = 8)
p2e
ggsave("QTL casteratio.svg", p2b, width = 12.8, height = 11, units = "cm")
ggsave("QTL casteratio.pdf", p2b, width = 12.8, height = 11, units = "cm")


###### sexratio #####
p2f <-ggplot(merged, aes(x = Q_TL , y= sexratio_pupae, weight = allpupae)) +
  stat_smooth(data = merged, aes(x = merged$Q_TL , y= merged$sexratio_pupae, col = "#063b15", fill = "#063b15"), linetype = "solid", 
              method = "glm", method.args = list(family = binomial), alpha = 0.15)+
  geom_point(data = merged_2, aes(x = merged_2$Q_TL , y= merged_2$sexratio_pupae, col = "#58bf58"))+
  scale_colour_manual(values= c("#063b15","#58bf58"))+
  scale_fill_manual(values= c("#063b15","#58bf58"), guide="none")+
  xlab("Queen Thorax Length [µm]") + 
  ylab("Sex ratio") +
  theme_minimal()+
  theme(legend.position = "none",
        axis.title.x  = element_text(size = 15),    
        axis.title.y= element_text(size = 15),
        axis.text = element_text(size = 12),
        legend.text = element_text(size = 10),
        legend.title = element_blank())+
  scale_y_continuous(n.breaks = 6) +
  scale_x_continuous(n.breaks = 8)
p2f
ggsave("QTL sexratio.svg", p2b, width = 12.8, height = 11, units = "cm")
ggsave("QTL sexratio.pdf", p2b, width = 12.8, height = 11, units = "cm")


(p2a+p2b)/(p2c + p2d)/(p2e+p2f) + plot_annotation(tag_levels = c('A'))


# Ratios male TL

### sexratio
p2b <-ggplot(merged_2, aes(x = TL , y= sexratio_pupae, weight = allpupae)) +
  stat_smooth(data = merged_2, aes(x = merged_2$TL , y= merged_2$sexratio_pupae, col = "#063b15", fill = "#063b15"), linetype = "solid", 
              method = "glm", method.args = list(family = binomial), alpha = 0.15)+
  geom_point(data = merged_2, aes(x = merged_2$TL , y= merged_2$sexratio_pupae, col = "#58bf58"))+
  scale_colour_manual(values= c("#063b15","#58bf58"))+
  scale_fill_manual(values= c("#063b15","#58bf58"), guide="none")+
  xlab("Ergatoid Male Thorax Length [µm]") + 
  ylab("Percentage of Gynes in Offspring") +
  ggtitle("Sex Ratio")+
  theme_minimal()+
  theme(legend.position = "none",
        axis.title.x  = element_text(size = 12),    
        axis.title.y= element_text(size = 12),
        axis.text = element_text(size = 12),
        legend.text = element_text(size = 10),
        legend.title = element_blank())+
  scale_y_continuous(n.breaks = 10) +
  scale_x_continuous(n.breaks = 8)
p2b
ggsave("Ergatoid TL sexratio.svg", p2b, width = 12.8, height = 11, units = "cm")
ggsave("Ergatoid TL sexratio.pdf", p2b, width = 12.8, height = 11, units = "cm")


### casteratio

p2b <-ggplot(merged, aes(x = TL , y= casteratio_pupae, weight = femalepupae)) +
  stat_smooth(data = merged, aes(x = merged$TL , y= merged$casteratio_pupae, col = "#120e80", fill = "#120e80"), linetype = "solid", 
              method = "glm", method.args = list(family = binomial), alpha = 0.15)+
  geom_point(data = merged, aes(x = merged$TL , y= merged$casteratio_pupae, col = "#6bc1f2"))+
  scale_colour_manual(values= c("#120e80","#6bc1f2"))+
  scale_fill_manual(values= c("#120e80","#6bc1f2"), guide="none")+
  xlab("Ergatoid Male Thorax Length [µm]") + 
  ylab("Percentage of Queen Offspring") +
  ggtitle("Caste Ratio")+
  theme_minimal()+
  theme(legend.position = "none",
        axis.title.x  = element_text(size = 12),    
        axis.title.y= element_text(size = 12),
        axis.text = element_text(size = 12),
        legend.text = element_text(size = 10),
        legend.title = element_blank())+
  scale_y_continuous(n.breaks = 10) +
  scale_x_continuous(n.breaks = 8)
p2b
ggsave("Ergatoid TL casteratio.svg", p2b, width = 12.8, height = 11, units = "cm")
ggsave("Ergatoid TL casteratio.pdf", p2b, width = 12.8, height = 11, units = "cm")


# Figure 7
# Sperm traits and ratios

### sd ~ sexratio

p2b <-ggplot(merged_2, aes(x = sd_µm , y= sexratio_pupae, weight = allpupae)) +
  stat_smooth(data = merged_2, aes(x = merged_2$sd_µm , y= merged_2$sexratio_pupae, col = "#063b15", fill = "#063b15"), linetype = "solid", 
              method = "glm", method.args = list(family = binomial), alpha = 0.15)+
  geom_point(data = merged_2, aes(x = merged_2$sd_µm , y= merged_2$sexratio_pupae, col = "#58bf58"))+
  scale_colour_manual(values= c("#063b15","#58bf58"))+
  scale_fill_manual(values= c("#063b15","#58bf58"), guide="none")+
  xlab("Variation in Sperm Length [µm]") + 
  ylab("Percentage of Gynes in Offspring") +
  ggtitle("Sex Ratio")+
  theme_minimal()+
  theme(legend.position = "none",
        axis.title.x  = element_text(size = 12),    
        axis.title.y= element_text(size = 12),
        axis.text = element_text(size = 12),
        legend.text = element_text(size = 10),
        legend.title = element_blank())+
  scale_y_continuous(n.breaks = 10) +
  scale_x_continuous(n.breaks = 8)
p2b
ggsave("sd sexratio.svg", p2b, width = 12.8, height = 11, units = "cm")
ggsave("sd sexratio.pdf", p2b, width = 12.8, height = 11, units = "cm")


### sd ~ casteratio

p2b <-ggplot(merged, aes(x = sd_µm , y= sexratio_pupae, weight = allpupae)) +
  stat_smooth(data = merged, aes(x = merged$sd_µm , y= merged$casteratio_pupae, col = "#120e80", fill = "#120e80"), linetype = "solid", 
              method = "glm", method.args = list(family = binomial), alpha = 0.15)+
  geom_point(data = merged, aes(x = merged$sd_µm , y= merged$casteratio_pupae, col = "#6bc1f2"))+
  scale_colour_manual(values= c("#120e80","#6bc1f2"))+
  scale_fill_manual(values= c("#120e80","#6bc1f2"), guide="none")+
  xlab("Variation in Sperm Length [µm]") + 
  ylab("Percentage of Queen Offspring") +
  ggtitle("Caste Ratio")+
  theme_minimal()+
  theme(legend.position = "none",
        axis.title.x  = element_text(size = 12),    
        axis.title.y= element_text(size = 12),
        axis.text = element_text(size = 12),
        legend.text = element_text(size = 10),
        legend.title = element_blank())+
  scale_y_continuous(n.breaks = 10) +
  scale_x_continuous(n.breaks = 8)
p2b
ggsave("sd casteratio.svg", p2b, width = 12.8, height = 11, units = "cm")
ggsave("sd casteratio.pdf", p2b, width = 12.8, height = 11, units = "cm")


### viability ~ sexratio

p1b <-ggplot(merged_2, aes(x = percentage_live , y= sexratio_pupae, weight = allpupae)) +
  stat_smooth(data = merged_2, aes(col = "#063b15", fill = "#063b15"), linetype = "solid", 
              method = "glm", method.args = list(family = binomial), alpha = 0.15)+
  geom_point(data = merged_2, aes(col = "#58bf58"))+
  scale_colour_manual(values= c("#063b15","#58bf58"))+
  scale_fill_manual(values= c("#063b15","#58bf58"), guide="none")+
  xlab("Sperm viability [% of live sperm]") + 
  ylab("Sex ratio") +
  #  ggtitle("Sex Ratio")+
  theme_minimal()+
  theme(legend.position = "none",
        axis.title.x  = element_text(size = 15),    
        axis.title.y= element_text(size = 15),
        axis.text = element_text(size = 12),
        legend.text = element_text(size = 10),
        legend.title = element_blank())+
  scale_y_continuous(n.breaks = 10) +
  scale_x_continuous(n.breaks = 8)

p1b
ggsave("percentage sexratio.svg", p1b, width = 12.8, height = 11, units = "cm")
ggsave("percentage sexratio.pdf", p1b, width = 12.8, height = 11, units = "cm")


### viability ~ casteratio

p1b <-ggplot(merged, aes(x = percentage_live , y= casteratio_pupae, weight = femalepupae)) +
  stat_smooth(data = merged, aes(x = merged$percentage_live , y= merged$casteratio_pupae, col = "#120e80", fill = "#120e80"), linetype = "solid", 
              method = "glm", method.args = list(family = binomial), alpha = 0.15)+
  geom_point(data = merged, aes(x = merged$percentage_live , y= merged$casteratio_pupae, col = "#6bc1f2"))+
  scale_colour_manual(values= c("#120e80","#6bc1f2"))+
  scale_fill_manual(values= c("#120e80","#6bc1f2"), guide="none")+
  xlab("Sperm viability [% of Live Sperm]") + 
  ylab("Caste ratio") +
  #  ggtitle("Caste Ratio")+
  theme_minimal()+
  theme(legend.position = "none",
        axis.title.x  = element_text(size = 12),    
        axis.title.y= element_text(size = 12),
        axis.text = element_text(size = 12),
        legend.text = element_text(size = 10),
        legend.title = element_blank())+
  scale_y_continuous(n.breaks = 10) +
  scale_x_continuous(n.breaks = 8)
p1b
ggsave("percentage casteratio.svg", p2b, width = 12.8, height = 11, units = "cm")
ggsave("percentage casteratio.pdf", p2b, width = 12.8, height = 11, units = "cm")


### mean length ~ sexratio

p2b <-ggplot(merged_2, aes(x = mean_µm , y= sexratio_pupae, weight = allpupae)) +
  stat_smooth(data = merged_2, aes(x = merged_2$mean_µm , y= merged_2$sexratio_pupae, col = "#063b15", fill = "#063b15"), linetype = "solid", 
              method = "glm", method.args = list(family = binomial), alpha = 0.15)+
  geom_point(data = merged_2, aes(x = merged_2$mean_µm , y= merged_2$sexratio_pupae, col = "#58bf58"))+
  scale_colour_manual(values= c("#063b15","#58bf58"))+
  scale_fill_manual(values= c("#063b15","#58bf58"), guide="none")+
  xlab("Mean Sperm Length [µm]") + 
  ylab("Percentage of Gynes in Offspring") +
  ggtitle("Sex Ratio")+
  theme_minimal()+
  theme(legend.position = "none",
        axis.title.x  = element_text(size = 12),    
        axis.title.y= element_text(size = 12),
        axis.text = element_text(size = 12),
        legend.text = element_text(size = 10),
        legend.title = element_blank())+
  scale_y_continuous(n.breaks = 10) +
  scale_x_continuous(n.breaks = 8, limits = c(NA, 14))
p2b
ggsave("mean sexratio.svg", p2b, width = 12.8, height = 11, units = "cm")
ggsave("mean sexratio.pdf", p2b, width = 12.8, height = 11, units = "cm")


### mean length ~ casteratio

p2b <-ggplot(merged, aes(x = mean_µm , y= casteratio_pupae, weight = femalepupae)) +
  stat_smooth(data = merged, aes(x = merged$mean_µm , y= merged$casteratio_pupae, col = "#120e80", fill = "#120e80"), linetype = "solid", 
              method = "glm", method.args = list(family = binomial), alpha = 0.15)+
  geom_point(data = merged, aes(x = merged$mean_µm , y= merged$casteratio_pupae, col = "#6bc1f2"))+
  scale_colour_manual(values= c("#120e80","#6bc1f2"))+
  scale_fill_manual(values= c("#120e80","#6bc1f2"), guide="none")+
  xlab("Mean Sperm Length [µm]") + 
  ylab("Percentage of Queen Offspring") +
  ggtitle("Caste Ratio")+
  theme_minimal()+
  theme(legend.position = "none",
        axis.title.x  = element_text(size = 12),    
        axis.title.y= element_text(size = 12),
        axis.text = element_text(size = 12),
        legend.text = element_text(size = 10),
        legend.title = element_blank())+
  scale_y_continuous(n.breaks = 10) +
  scale_x_continuous(n.breaks = 8, limits = c(NA, 14))
p2b
ggsave("mean casteratio.svg", p2b, width = 12.8, height = 11, units = "cm")
ggsave("mean casteratio.pdf", p2b, width = 12.8, height = 11, units = "cm")


##### median length ~ sexratio #####

p3a <-ggplot(merged, aes(x = percentage_live , y= sexratio_pupae, weight = allpupae)) +
  stat_smooth(data = merged, aes(col = "#063b15", fill = "#063b15"), linetype = "solid", 
              method = "glm", method.args = list(family = binomial), alpha = 0.15)+
  geom_point(data = merged, aes(col = "#58bf58"))+
  scale_colour_manual(values= c("#063b15","#58bf58"))+
  scale_fill_manual(values= c("#063b15","#58bf58"), guide="none")+
  xlab("Sperm viability [% of live sperm]") + 
  ylab("Sex ratio") +
  #  ggtitle("Sex Ratio")+
  theme_minimal()+
  theme(legend.position = "none",
        axis.title.x  = element_text(size = 15),    
        axis.title.y= element_text(size = 15),
        axis.text = element_text(size = 12),
        legend.text = element_text(size = 10),
        legend.title = element_blank())+
  scale_y_continuous(n.breaks = 7) +
  scale_x_continuous(n.breaks = 8)

p3a
ggsave("percentage sexratio.svg", p1b, width = 12.8, height = 11, units = "cm")
ggsave("percentage sexratio.pdf", p1b, width = 12.8, height = 11, units = "cm")

p3b <-ggplot(merged, aes(x = percentage_live , y= Sum_Ergatoid_pupae)) +
  stat_smooth(data = merged, aes(col = "#120e80", fill = "#120e80"), linetype = "solid", 
              method = "lm", alpha = 0.15)+
  geom_point(data = merged_2, aes(col = "#120e80"))+
  scale_colour_manual(values= c("#120e80","#120e80"))+
  scale_fill_manual(values= c("#120e80","#120e80"), guide="none")+
  xlab("Sperm viability [% of live sperm]") + 
  ylab("Wingless male pupae") +
  #  ggtitle("Sex Ratio")+
  theme_minimal()+
  theme(legend.position = "none",
        axis.title.x  = element_text(size = 15),    
        axis.title.y= element_text(size = 15),
        axis.text = element_text(size = 12),
        legend.text = element_text(size = 10),
        legend.title = element_blank())+
  scale_y_continuous(n.breaks = 7) +
  scale_x_continuous(n.breaks = 8)
p3a +p3b


p2b <-ggplot(merged_2, aes(x = median_µm , y= sexratio_pupae, weight = allpupae)) +
  stat_smooth(data = merged_2, aes(x = merged_2$median_µm , y= merged_2$sexratio_pupae, col = "#063b15", fill = "#063b15"), linetype = "solid", 
              method = "glm", method.args = list(family = binomial), alpha = 0.15)+
  geom_point(data = merged_2, aes(x = merged_2$median_µm , y= merged_2$sexratio_pupae, col = "#58bf58"))+
  scale_colour_manual(values= c("#063b15","#58bf58"))+
  scale_fill_manual(values= c("#063b15","#58bf58"), guide="none")+
  xlab("Median sperm length [µm]") + 
  ylab("Sex ratio") +
  theme_minimal()+
  theme(legend.position = "none",
        axis.title.x  = element_text(size = 15),    
        axis.title.y= element_text(size = 15),
        axis.text = element_text(size = 12),
        legend.text = element_text(size = 10),
        legend.title = element_blank())+
  scale_y_continuous(n.breaks = 10) +
  scale_x_continuous(n.breaks = 8, limits = c(NA, 14))
p2b
ggsave("median sexratio.svg", p2b, width = 12.8, height = 11, units = "cm")
ggsave("median sexratio.pdf", p2b, width = 12.8, height = 11, units = "cm")


p1b + p2b + plot_annotation(tag_levels = 'A')


### median length ~ casteratio

p2b <-ggplot(merged, aes(x = median_µm , y= casteratio_pupae, weight = femalepupae)) +
  stat_smooth(data = merged, aes(x = merged$median_µm , y= merged$casteratio_pupae, col = "#120e80", fill = "#120e80"), linetype = "solid", 
              method = "glm", method.args = list(family = binomial), alpha = 0.15)+
  geom_point(data = merged, aes(x = merged$median_µm , y= merged$casteratio_pupae, col = "#6bc1f2"))+
  scale_colour_manual(values= c("#120e80","#6bc1f2"))+
  scale_fill_manual(values= c("#120e80","#6bc1f2"), guide="none")+
  xlab("Median Sperm Length [µm]") + 
  ylab("Percentage of Queen Offspring") +
  ggtitle("Caste Ratio")+
  theme_minimal()+
  theme(legend.position = "none",
        axis.title.x  = element_text(size = 12),    
        axis.title.y= element_text(size = 12),
        axis.text = element_text(size = 12),
        legend.text = element_text(size = 10),
        legend.title = element_blank())+
  scale_y_continuous(n.breaks = 10) +
  scale_x_continuous(n.breaks = 8, limits = c(NA, 14))
p2b
ggsave("median casteratio.svg", p2b, width = 12.8, height = 11, units = "cm")
ggsave("median casteratio.pdf", p2b, width = 12.8, height = 11, units = "cm")
